# Supplementary material for: Modeling the Evolution of Beliefs Using an Attentional Focus Mechanism
Source: PLoS Comput Biol. 2015 Oct 23;11(10):e1004558. doi: 10.1371/journal.pcbi.1004558 (PMC4619749; doi:10.1371/journal.pcbi.1004558)
Supplement: S1 Data — Contains behavioral data, posterior and prior expectation (and covariance matrix) of the free model parameters, estimated log-model evidence for each behavioral model, and the model comparison results. (GZ) [file pcbi.1004558.s003.gz]

Archive with 45 entries (45 files):
- data_alltrials.txt
- posterior_and_evidence-NB_w1_r.mat
- familyComparison-RRvsFR_NSW.mat
- posterior_and_evidence-NB_rw_r.mat
- modelComparisonNSW.mat
- familyComparison-BMvsRPvsFP_SW.mat
- posterior_and_evidence-B_rw_r.mat
- familyComparison-ALT_BMvsSFMvsSM_NSW.mat
- posterior_and_evidence-B_d_f.mat
- posterior_and_evidence-ALT_NB_w_r.mat
- familyComparison-ALT_RRvsFR_SW.mat
- posterior_and_evidence-B_d_r.mat
- familyComparison-ALT_BMvsNBvsB_SW.mat
- posterior_and_evidence-NB_w3_r.mat
- posterior_and_evidence-NB_w2_r.mat
- posterior_and_evidence-ALT_B_w_f.mat
- posterior_and_evidence-NB_rd_r.mat
- familyComparison-BMvsRPvsFP_NSW.mat
- posterior_and_evidence-B_w3_f.mat
- posterior_and_evidence-ALT_B_w_r.mat
- posterior_and_evidence-B_w3_r.mat
- familyComparison-BMvsNBvsB_NSW.mat
- posterior_and_evidence-B_w2_f.mat
- posterior_and_evidence-B_rd_r.mat
- posterior_and_evidence-B_w2_r.mat
- posterior_and_evidence-ALT_NB_d_r.mat
- posterior_and_evidence-B_w1_f.mat
- familyComparison-ALT_BMvsNBvsB_NSW.mat
- posterior_and_evidence-B_w1_r.mat
- posterior_and_evidence-ALT_B_d_f.mat
- posterior_and_evidence-ALT_B_d_r.mat
- modelComparisonALT_SW.mat
- familyComparison-ALT_RRvsFR_NSW.mat
- familyComparison-ALT_AlternativeVSOriginal_SW.mat
- modelComparisonSW.mat
- posterior_and_evidence-NB_d_r.mat
- familyComparison-ALT_AlternativeVSOriginal_NSW.mat
- modelComparisonALT_NSW.mat
- posterior_and_evidence-BM.mat
- familyComparison-ALT_BMvsSFMvsSM_SW.mat
- README.pdf
- familyComparison-RRvsFR_SW.mat
- familyComparison-BMvsSFMvsSM_SW.mat
- familyComparison-BMvsSFMvsSM_NSW.mat
- familyComparison-BMvsNBvsB_SW.mat
