# Supplementary material for: Modeling the Evolution of Beliefs Using an Attentional Focus Mechanism
Source: PLoS Comput Biol. 2015 Oct 23;11(10):e1004558. doi: 10.1371/journal.pcbi.1004558 (PMC4619749; doi:10.1371/journal.pcbi.1004558)
Supplement: S1 Data — Contains behavioral data, posterior and prior expectation (and covariance matrix) of the free model parameters, estimated log-model evidence for each behavioral model, and the model comparison results. (GZ) [file pcbi.1004558.s003.gz › data_alltrials.txt]

trialn	reversals	red	green	left	right	circle	square	selection	ab_color	ab_motion	ab_shape	corr_stim	corr_ex	corr_dim	rt
1	1	0	1	0	1	1	0	top	0.312834	0.422337	0.264829	top	green	color	3394
2	1	1	0	1	0	0	1	top	0.277944	0.411611	0.310445	bot	green	color	2090
3	1	0	1	1	0	0	1	bot	0.540279	0.281813	0.177908	bot	green	color	1856
4	1	0	1	0	1	0	1	bot	0.468612	0.0931969	0.438192	bot	green	color	2224
5	1	0	1	0	1	0	1	top	0.468612	0.0931969	0.438192	top	green	color	602
6	1	0	1	0	1	1	0	bot	0.704508	0.0838823	0.211609	bot	green	color	1438
7	1	0	1	1	0	1	0	top	0.868076	0.0535568	0.0783674	top	green	color	1555
8	1	0	1	1	0	0	1	bot	0.868702	0.049938	0.0813604	bot	green	color	551
9	1	1	0	1	0	0	1	bot	0.557666	0.0397214	0.402613	top	green	color	1355
10	1	1	0	0	1	1	0	bot	0.697169	0.0420216	0.26081	bot	right	motion	1504
11	1	0	1	0	1	1	0	top	0.834853	0.0415656	0.123582	top	right	motion	1203
12	1	1	0	1	0	1	0	top	0.391344	0.273644	0.335012	bot	right	motion	2741
13	1	0	1	0	1	0	1	top	0.292601	0.437561	0.269838	top	right	motion	1555
14	1	1	0	0	1	1	0	bot	0.207096	0.581094	0.21181	bot	right	motion	1621
15	1	1	0	0	1	1	0	top	0.207096	0.581094	0.21181	top	right	motion	585
16	1	0	1	0	1	1	0	top	0.121197	0.755241	0.123562	top	right	motion	2240
17	1	1	0	1	0	0	1	top	0.262761	0.463497	0.273741	bot	right	motion	1956
18	1	1	0	1	0	0	1	bot	0.311523	0.414167	0.27431	top	right	motion	1287
19	1	0	1	1	0	1	0	bot	0.207012	0.562551	0.230436	top	right	motion	2123
20	1	1	0	0	1	0	1	bot	0.378349	0.555664	0.0659873	bot	right	motion	1738
21	1	1	0	0	1	0	1	top	0.374367	0.549914	0.0757191	top	right	motion	1087
22	1	0	1	0	1	0	1	bot	0.282949	0.210686	0.506364	bot	right	motion	1838
23	1	0	1	0	1	0	1	top	0.156606	0.153075	0.690319	top	right	motion	1604
24	1	1	0	1	0	1	0	top	0.157427	0.150361	0.692212	bot	right	motion	468
25	1	1	0	1	0	1	0	bot	0.226654	0.210851	0.562495	top	right	motion	1271
26	1	1	0	1	0	0	1	top	0.199512	0.141137	0.659351	bot	circle	shape	1220
27	1	1	0	0	1	1	0	top	0.501467	0.00954385	0.488989	top	circle	shape	2374
28	1	0	1	1	0	1	0	bot	0.291768	0.000100032	0.708132	bot	circle	shape	1789
29	1	1	0	1	0	0	1	bot	0.291768	0.000100032	0.708132	top	circle	shape	1354
30	1	0	1	0	1	1	0	bot	0.291768	0.000100032	0.708132	bot	circle	shape	986
31	1	0	1	0	1	1	0	top	0.291768	0.000100032	0.708132	top	circle	shape	551
32	1	1	0	1	0	1	0	top	0.174088	0.000100125	0.825812	top	circle	shape	1254
33	1	0	1	1	0	1	0	top	0.00300716	9.99505e-05	0.996893	top	circle	shape	1454
34	1	1	0	0	1	0	1	top	0.165854	0.00287034	0.831276	bot	circle	shape	1338
35	1	0	1	1	0	1	0	top	0.165854	0.00287034	0.831276	top	circle	shape	568
36	1	1	0	0	1	1	0	top	0.167246	0.000100144	0.832654	top	right	motion	651
37	1	1	0	1	0	0	1	bot	0.167246	0.000100144	0.832654	top	right	motion	534
38	1	1	0	0	1	0	1	bot	0.167246	0.000100144	0.832654	bot	right	motion	585
39	1	0	1	1	0	1	0	bot	0.0911721	0.114288	0.79454	top	right	motion	1956
40	1	1	0	0	1	1	0	bot	0.0563489	0.0521924	0.891459	bot	right	motion	1554
1	0	0	1	0	1	0	1	top	0.315117	0.359263	0.325621	top	green	color	1388
2	0	0	1	0	1	1	0	bot	0.471235	0.394654	0.134112	bot	green	color	1488
3	0	0	1	1	0	1	0	top	0.603829	0.285734	0.110437	top	green	color	1872
4	0	0	1	1	0	0	1	bot	0.603829	0.285734	0.110437	bot	green	color	568
5	0	0	1	0	1	0	1	top	0.78517		0.162262	0.0525679	top	green	color	1387
6	0	0	1	1	0	1	0	top	0.982368	0.00499967	0.0126326	top	green	color	1856
7	0	1	0	0	1	1	0	top	0.982368	0.00499967	0.0126326	bot	green	color	552
8	0	0	1	1	0	1	0	bot	0.920177	0.0601814	0.0196421	bot	green	color	1722
9	0	0	1	0	1	1	0	top	0.920177	0.0601814	0.0196421	top	green	color	669
10	0	0	1	0	1	0	1	bot	0.920177	0.0601814	0.0196421	bot	green	color	686
11	0	0	1	0	1	1	0	top	0.922555	0.058064	0.019381	top	green	color	534
12	0	1	0	0	1	1	0	top	0.746448	0.221184	0.0323676	bot	green	color	2508
13	0	0	1	0	1	0	1	bot	0.809422	0.161794	0.0287836	bot	green	color	2257
14	0	0	1	0	1	1	0	bot	0.811732	0.159599	0.0286692	bot	green	color	869
15	0	0	1	1	0	0	1	bot	0.811732	0.159599	0.0286692	bot	green	color	685
16	0	0	1	1	0	1	0	bot	0.811732	0.159599	0.0286692	bot	green	color	535
17	0	1	0	1	0	1	0	bot	0.811732	0.159599	0.0286692	top	green	color	685
18	0	0	1	1	0	0	1	top	0.811732	0.159599	0.0286692	top	green	color	618
19	0	0	1	1	0	0	1	bot	0.811732	0.159599	0.0286692	bot	green	color	518
20	0	0	1	1	0	1	0	bot	0.811732	0.159599	0.0286692	bot	green	color	652
21	0	0	1	1	0	1	0	top	0.86673		0.13317		9.999e-05	top	green	color	2023
22	0	0	1	1	0	1	0	bot	0.86673		0.13317		9.999e-05	bot	green	color	635
23	0	0	1	1	0	0	1	bot	0.86673		0.13317		9.999e-05	bot	green	color	936
24	0	0	1	0	1	0	1	bot	0.86673		0.13317		9.999e-05	bot	green	color	651
25	0	0	1	0	1	0	1	top	0.903499	0.0750747	0.0214266	top	green	color	1320
26	0	0	1	1	0	1	0	bot	0.903499	0.0750747	0.0214266	bot	green	color	619
27	0	0	1	0	1	1	0	top	0.903499	0.0750747	0.0214266	top	green	color	719
28	0	0	1	1	0	1	0	top	0.903499	0.0750747	0.0214266	top	green	color	803
29	0	1	0	1	0	1	0	bot	0.905859	0.0729383	0.0212032	top	green	color	652
30	0	1	0	0	1	1	0	bot	0.905859	0.0729383	0.0212032	top	green	color	569
31	0	0	1	0	1	0	1	bot	0.93714		0.045444	0.0174155	bot	green	color	1723
32	0	0	1	0	1	1	0	bot	0.952478	9.99694e-05	0.0474221	bot	green	color	1571
33	0	0	1	1	0	0	1	bot	0.952478	9.99694e-05	0.0474221	bot	green	color	718
34	0	0	1	0	1	1	0	bot	0.902131	9.97729e-05	0.097769	bot	green	color	1889
35	0	0	1	1	0	0	1	top	0.934592	0.00500887	0.0603988	top	green	color	1671
36	0	0	1	0	1	1	0	top	0.934592	0.00500887	0.0603988	top	green	color	852
37	0	0	1	0	1	1	0	bot	0.934592	0.00500887	0.0603988	bot	green	color	752
38	0	0	1	1	0	1	0	top	0.934592	0.00500887	0.0603988	top	green	color	819
39	0	0	1	1	0	0	1	top	0.935979	0.00201386	0.0620071	top	green	color	1003
40	0	1	0	0	1	1	0	top	0.935979	0.00201386	0.0620071	bot	green	color	603
1	1	1	0	1	0	1	0	bot	0.332928	0.332928	0.334145	bot	circle	shape	820
2	1	1	0	1	0	1	0	top	0.332928	0.332928	0.334145	top	circle	shape	585
3	1	1	0	0	1	1	0	bot	0.517436	0.000100028	0.482464	bot	circle	shape	2942
4	1	0	1	0	1	1	0	bot	0.361776	0.000100001	0.638124	bot	circle	shape	2023
5	1	0	1	0	1	1	0	top	0.361776	0.000100001	0.638124	top	circle	shape	1087
6	1	0	1	0	1	1	0	bot	0.361776	0.000100001	0.638124	bot	circle	shape	752
7	1	1	0	1	0	1	0	bot	0.237371	0.000100118	0.762529	bot	circle	shape	1605
8	1	0	1	1	0	1	0	top	0.237371	0.000100118	0.762529	top	circle	shape	669
9	1	0	1	0	1	1	0	bot	0.237371	0.000100118	0.762529	bot	circle	shape	636
10	1	0	1	1	0	0	1	top	0.237371	0.000100118	0.762529	bot	red	color	719
11	1	0	1	1	0	1	0	top	0.237371	0.000100118	0.762529	bot	red	color	568
12	1	1	0	1	0	1	0	top	0.237371	0.000100118	0.762529	top	red	color	785
13	1	1	0	1	0	0	1	bot	0.237371	0.000100118	0.762529	bot	red	color	552
14	1	0	1	0	1	1	0	bot	0.18091		0.000100111	0.81899	top	red	color	1538
15	1	1	0	0	1	1	0	top	0.162134	0.0637111	0.774155	top	red	color	2207
16	1	1	0	1	0	0	1	top	0.162134	0.0637111	0.774155	top	red	color	652
17	1	0	1	0	1	0	1	top	0.163425	0.0610235	0.775552	bot	red	color	652
18	1	0	1	0	1	0	1	bot	0.280982	0.306003	0.413015	bot	square	shape	2390
19	1	1	0	0	1	0	1	top	0.284728	0.295917	0.419356	top	square	shape	1087
20	1	0	1	0	1	0	1	bot	0.245629	0.56382		0.190552	bot	square	shape	2825
21	1	0	1	0	1	0	1	top	0.0955797	0.779457	0.124964	top	square	shape	2924
22	1	1	0	0	1	1	0	bot	0.0955797	0.779457	0.124964	top	square	shape	517
23	1	0	1	1	0	0	1	bot	0.0955797	0.779457	0.124964	bot	square	shape	619
24	1	0	1	1	0	0	1	top	0.0955797	0.779457	0.124964	top	square	shape	770
25	1	0	1	1	0	1	0	bot	0.189109	0.654034	0.156857	top	square	shape	1405
26	1	0	1	1	0	0	1	top	0.189109	0.654034	0.156857	bot	right	motion	920
27	1	0	1	1	0	0	1	bot	0.189109	0.654034	0.156857	top	right	motion	603
28	1	1	0	1	0	0	1	bot	0.10478		0.776297	0.118923	top	right	motion	1571
29	1	0	1	1	0	1	0	bot	0.10478		0.776297	0.118923	top	right	motion	685
30	1	1	0	0	1	0	1	bot	0.0740532	0.688645	0.237301	bot	right	motion	3343
31	1	1	0	1	0	1	0	top	0.163431	0.685306	0.151262	bot	right	motion	1171
32	1	0	1	0	1	0	1	top	0.0408296	0.603639	0.355531	top	right	motion	2241
33	1	0	1	0	1	0	1	bot	0.047204	0.550429	0.402367	bot	right	motion	1455
34	1	0	1	0	1	0	1	top	0.047204	0.550429	0.402367	top	square	shape	651
35	1	1	0	0	1	1	0	top	0.0695066	0.724915	0.205578	bot	square	shape	1438
36	1	0	1	1	0	0	1	top	0.0695066	0.724915	0.205578	top	square	shape	886
37	1	1	0	1	0	0	1	top	0.0252618	0.48401		0.490728	top	square	shape	2825
38	1	1	0	0	1	1	0	top	0.295459	0.437621	0.266919	bot	square	shape	1923
39	1	0	1	1	0	0	1	top	0.236316	0.434805	0.328879	top	square	shape	1522
40	1	0	1	1	0	1	0	bot	0.460187	0.43029		0.109523	top	square	shape	2223
1	0	1	0	0	1	1	0	top	0.332928	0.332928	0.334145	top	red	color	518
2	0	1	0	1	0	1	0	top	0.386807	0.189779	0.423413	top	red	color	1671
3	0	1	0	1	0	0	1	bot	0.646877	0.151917	0.201206	bot	red	color	1889
4	0	1	0	1	0	1	0	top	0.646877	0.151917	0.201206	top	red	color	936
5	0	1	0	1	0	0	1	bot	0.670685	0.250503	0.0788121	bot	red	color	2006
6	0	1	0	1	0	0	1	top	0.670685	0.250503	0.0788121	top	red	color	635
7	0	1	0	0	1	0	1	top	0.670685	0.250503	0.0788121	top	red	color	886
8	0	0	1	1	0	1	0	top	0.670685	0.250503	0.0788121	bot	red	color	635
9	0	0	1	1	0	1	0	bot	0.591741	0.334078	0.0741811	top	red	color	1754
10	0	1	0	1	0	1	0	top	0.59854		0.32728		0.0741805	top	red	color	535
11	0	1	0	0	1	1	0	bot	0.721109	0.108808	0.170083	bot	red	color	1572
12	0	0	1	0	1	1	0	top	0.721109	0.108808	0.170083	bot	red	color	886
13	0	1	0	1	0	1	0	top	0.875216	0.0391501	0.0856334	top	red	color	1571
14	0	1	0	0	1	1	0	bot	0.877844	0.0292089	0.0929471	bot	red	color	1171
15	0	1	0	0	1	1	0	top	0.877844	0.0292089	0.0929471	top	red	color	685
16	0	1	0	1	0	0	1	bot	0.909271	0.0378506	0.0528786	bot	red	color	1621
17	0	1	0	1	0	1	0	top	0.909271	0.0378506	0.0528786	top	red	color	619
18	0	0	1	1	0	1	0	bot	0.776713	0.0365985	0.186688	top	red	color	1270
19	0	1	0	1	0	1	0	top	0.853993	0.0316539	0.114353	top	red	color	1187
20	0	1	0	1	0	0	1	bot	0.853993	0.0316539	0.114353	bot	red	color	920
21	0	1	0	1	0	0	1	top	0.858047	0.0267049	0.115248	top	red	color	653
22	0	0	1	1	0	0	1	bot	0.858047	0.0267049	0.115248	top	red	color	602
23	0	0	1	1	0	1	0	top	0.844671	0.0637447	0.0915841	bot	red	color	1504
24	0	1	0	0	1	1	0	bot	0.844886	0.0637609	0.0913532	bot	red	color	735
25	0	1	0	0	1	0	1	top	0.85062		0.0562868	0.0930934	top	red	color	852
26	0	1	0	1	0	1	0	top	0.906304	0.0436978	0.0499984	top	red	color	1605
27	0	0	1	1	0	1	0	bot	0.906697	0.039764	0.0535391	top	red	color	619
28	0	1	0	0	1	1	0	bot	0.847428	0.0617977	0.0907745	bot	red	color	2341
29	0	0	1	0	1	0	1	bot	0.847428	0.0617977	0.0907745	top	red	color	785
30	0	0	1	1	0	0	1	bot	0.854145	0.050887	0.0949678	top	red	color	937
31	0	1	0	0	1	0	1	bot	0.70905		0.0302835	0.260667	bot	red	color	1471
32	0	1	0	0	1	0	1	top	0.70905		0.0302835	0.260667	top	red	color	869
33	0	1	0	1	0	0	1	bot	0.654916	0.0349363	0.310148	bot	red	color	1655
34	0	1	0	0	1	1	0	top	0.725055	0.0299167	0.245029	top	red	color	1270
35	0	1	0	0	1	0	1	bot	0.725055	0.0299167	0.245029	bot	red	color	1538
36	0	1	0	0	1	1	0	top	0.725055	0.0299167	0.245029	top	red	color	1772
37	0	1	0	0	1	1	0	bot	0.725055	0.0299167	0.245029	bot	red	color	970
38	0	1	0	1	0	0	1	bot	0.725055	0.0299167	0.245029	bot	red	color	669
39	0	1	0	1	0	1	0	top	0.821407	0.040369	0.138224	top	red	color	1739
40	0	1	0	1	0	0	1	bot	0.916704	0.0400164	0.0432796	bot	red	color	1989
1	0	1	0	1	0	0	1	bot	0.332928	0.332928	0.334145	bot	square	shape	1287
2	0	0	1	0	1	0	1	top	0.197674	0.153407	0.648919	top	square	shape	1872
3	0	1	0	1	0	0	1	bot	0.210499	0.142532	0.646968	bot	square	shape	602
4	0	1	0	0	1	0	1	top	0.0805159	0.0643253	0.855159	top	square	shape	2508
5	0	1	0	0	1	0	1	bot	0.0805159	0.0643253	0.855159	bot	square	shape	618
6	0	0	1	1	0	0	1	top	0.0686457	0.0807276	0.850627	top	square	shape	753
7	0	1	0	1	0	0	1	bot	0.0686457	0.0807276	0.850627	bot	square	shape	785
8	0	0	1	1	0	0	1	bot	0.0807106	0.0686313	0.850658	bot	square	shape	836
9	0	0	1	0	1	0	1	top	0.0541234	0.0329471	0.91293	top	square	shape	1671
10	0	0	1	0	1	0	1	bot	0.0541234	0.0329471	0.91293	bot	square	shape	919
11	0	0	1	1	0	0	1	top	0.0541234	0.0329471	0.91293	top	square	shape	920
12	0	0	1	1	0	0	1	bot	0.0568513	0.0271466	0.916002	bot	square	shape	820
13	0	1	0	0	1	1	0	bot	0.0568513	0.0271466	0.916002	top	square	shape	702
14	0	0	1	1	0	0	1	bot	0.059656	0.0257975	0.914547	bot	square	shape	719
15	0	0	1	0	1	1	0	bot	0.059656	0.0257975	0.914547	top	square	shape	686
16	0	0	1	1	0	1	0	bot	0.059656	0.0257975	0.914547	top	square	shape	937
17	0	0	1	1	0	0	1	bot	0.0625605	0.0245032	0.912936	bot	square	shape	920
18	0	0	1	0	1	0	1	top	0.0625605	0.0245032	0.912936	top	square	shape	519
19	0	0	1	1	0	0	1	bot	0.0625605	0.0245032	0.912936	bot	square	shape	952
20	0	1	0	1	0	0	1	top	0.0625605	0.0245032	0.912936	top	square	shape	803
21	0	0	1	0	1	0	1	top	0.0503896	0.0503896	0.899221	top	square	shape	2123
22	0	1	0	1	0	0	1	top	0.0503896	0.0503896	0.899221	top	square	shape	585
23	0	1	0	0	1	0	1	top	0.0503896	0.0503896	0.899221	top	square	shape	535
24	0	1	0	0	1	1	0	bot	0.0503896	0.0503896	0.899221	top	square	shape	668
25	0	0	1	1	0	1	0	bot	0.0503896	0.0503896	0.899221	top	square	shape	685
26	0	1	0	0	1	0	1	bot	0.0503896	0.0503896	0.899221	bot	square	shape	702
27	0	0	1	0	1	0	1	bot	0.0503896	0.0503896	0.899221	bot	square	shape	1020
28	0	0	1	1	0	0	1	top	0.0503896	0.0503896	0.899221	top	square	shape	803
29	0	0	1	0	1	1	0	top	0.0503896	0.0503896	0.899221	bot	square	shape	970
30	0	1	0	1	0	1	0	bot	0.0503896	0.0503896	0.899221	top	square	shape	500
31	0	1	0	1	0	0	1	top	0.0503896	0.0503896	0.899221	top	square	shape	668
32	0	0	1	0	1	0	1	top	0.0167314	0.0211241	0.962145	top	square	shape	1991
33	0	1	0	0	1	1	0	top	0.0671262	0.0293065	0.903567	bot	square	shape	1822
34	0	0	1	0	1	0	1	top	0.0671262	0.0293065	0.903567	top	square	shape	501
35	0	0	1	1	0	1	0	bot	0.0671262	0.0293065	0.903567	top	square	shape	869
36	0	1	0	0	1	1	0	bot	0.0671262	0.0293065	0.903567	top	square	shape	635
37	0	1	0	1	0	1	0	top	0.13744		0.0431666	0.819393	bot	square	shape	2926
38	0	0	1	1	0	0	1	top	0.0820304	0.0408815	0.877088	top	square	shape	1721
39	0	1	0	1	0	0	1	bot	0.0820304	0.0408815	0.877088	bot	square	shape	752
40	0	0	1	0	1	0	1	bot	0.0820304	0.0408815	0.877088	bot	square	shape	602
1	1	0	1	1	0	1	0	bot	0.330605	0.335831	0.333564	bot	circle	shape	1054
2	1	1	0	0	1	1	0	bot	0.205684	0.298203	0.496113	bot	circle	shape	1304
3	1	1	0	0	1	1	0	top	0.205684	0.298203	0.496113	top	circle	shape	468
4	1	0	1	0	1	0	1	top	0.16139		0.396592	0.442018	bot	circle	shape	2056
5	1	0	1	1	0	1	0	top	0.14343		0.233515	0.623055	top	circle	shape	1539
6	1	1	0	0	1	1	0	bot	0.106553	0.0988476	0.794599	bot	circle	shape	1856
7	1	1	0	1	0	1	0	top	0.115502	0.0884828	0.796016	top	circle	shape	737
8	1	0	1	1	0	1	0	top	0.117031	0.0900956	0.792873	bot	right	motion	636
9	1	1	0	0	1	1	0	bot	0.117031	0.0900956	0.792873	bot	right	motion	585
10	1	0	1	0	1	0	1	bot	0.0314935	0.319055	0.649451	bot	right	motion	2491
11	1	1	0	0	1	0	1	top	0.0314935	0.319055	0.649451	top	right	motion	735
12	1	1	0	1	0	0	1	top	0.287376	0.320186	0.392438	bot	right	motion	1688
13	1	1	0	0	1	1	0	top	0.478366	0.0670194	0.454614	top	right	motion	1421
14	1	0	1	0	1	0	1	bot	0.478366	0.0670194	0.454614	bot	right	motion	535
15	1	0	1	1	0	1	0	top	0.324866	0.385589	0.289545	bot	right	motion	1489
16	1	0	1	0	1	1	0	bot	0.434195	0.134777	0.431028	bot	right	motion	1187
17	1	1	0	0	1	0	1	top	0.446503	0.124357	0.42914	top	square	shape	535
18	1	1	0	1	0	1	0	top	0.448801	0.124389	0.42681	bot	square	shape	652
19	1	0	1	0	1	1	0	bot	0.461931	0.106273	0.431796	top	square	shape	720
20	1	1	0	0	1	0	1	top	0.642887	0.0958632	0.26125	top	square	shape	1488
21	1	0	1	0	1	0	1	bot	0.28842		0.0875013	0.624079	bot	square	shape	1839
22	1	1	0	0	1	0	1	top	0.28842		0.0875013	0.624079	top	square	shape	785
23	1	0	1	0	1	0	1	bot	0.28842		0.0875013	0.624079	bot	square	shape	685
24	1	1	0	0	1	0	1	top	0.185432	0.083184	0.731384	top	square	shape	1973
25	1	1	0	0	1	1	0	bot	0.0933785	0.34692	0.559702	top	square	shape	2423
26	1	0	1	0	1	1	0	top	0.0828609	0.630872	0.286267	bot	square	shape	1705
27	1	1	0	1	0	0	1	top	0.0873223	0.625297	0.287381	top	red	color	669
28	1	1	0	0	1	0	1	bot	0.0873223	0.625297	0.287381	bot	red	color	718
29	1	0	1	0	1	0	1	top	0.0928526	0.717076	0.190071	bot	red	color	1387
30	1	1	0	1	0	0	1	bot	0.167071	0.635998	0.19693	bot	red	color	1086
31	1	0	1	1	0	1	0	bot	0.223669	0.50069	0.275641	top	red	color	937
32	1	1	0	0	1	1	0	bot	0.148457	0.512744	0.3388	bot	red	color	1405
33	1	1	0	1	0	0	1	top	0.195709	0.555858	0.248434	top	red	color	1355
34	1	1	0	0	1	1	0	top	0.134664	0.549295	0.316041	top	red	color	2107
35	1	1	0	0	1	0	1	top	0.0770163	0.688317	0.234667	top	square	shape	1371
36	1	0	1	0	1	1	0	top	0.0693327	0.74571		0.184957	bot	square	shape	1287
37	1	0	1	0	1	0	1	bot	0.0693327	0.74571		0.184957	bot	square	shape	869
38	1	1	0	0	1	0	1	top	0.0755743	0.828777	0.095649	top	square	shape	2441
39	1	1	0	1	0	0	1	bot	0.0755743	0.828777	0.095649	bot	square	shape	1103
40	1	1	0	0	1	0	1	bot	0.0755743	0.828777	0.095649	bot	square	shape	568
1	1	1	0	0	1	0	1	top	0.332928	0.332928	0.334145	top	red	color	1203
2	1	1	0	0	1	1	0	top	0.412279	0.44259		0.145131	top	red	color	2408
3	1	1	0	1	0	1	0	bot	0.610229	0.239589	0.150182	bot	red	color	2107
4	1	1	0	0	1	0	1	bot	0.610229	0.239589	0.150182	bot	red	color	703
5	1	1	0	0	1	0	1	top	0.610229	0.239589	0.150182	top	red	color	585
6	1	1	0	0	1	1	0	bot	0.627285	0.224055	0.14866	bot	red	color	2741
7	1	0	1	1	0	1	0	bot	0.429781	0.285804	0.284415	top	red	color	1756
8	1	1	0	1	0	1	0	top	0.388999	0.270845	0.340156	top	red	color	2306
9	1	1	0	0	1	1	0	bot	0.388999	0.270845	0.340156	bot	red	color	702
10	1	1	0	0	1	1	0	top	0.388999	0.270845	0.340156	top	right	motion	601
11	1	1	0	0	1	0	1	bot	0.403351	0.445364	0.151286	bot	right	motion	1722
12	1	1	0	0	1	1	0	bot	0.403351	0.445364	0.151286	bot	right	motion	618
13	1	1	0	0	1	1	0	top	0.403351	0.445364	0.151286	top	right	motion	568
14	1	0	1	1	0	0	1	top	0.344114	0.384116	0.271771	bot	right	motion	1371
15	1	0	1	0	1	0	1	bot	0.399744	0.263436	0.336819	bot	right	motion	2056
16	1	1	0	0	1	1	0	bot	0.364707	0.299296	0.335997	bot	right	motion	1672
17	1	0	1	1	0	1	0	top	0.4178		0.202955	0.379245	bot	right	motion	2224
18	1	1	0	0	1	1	0	top	0.240636	0.155446	0.603918	top	right	motion	2089
19	1	0	1	0	1	1	0	top	0.169976	0.134546	0.695477	top	right	motion	1956
20	1	0	1	1	0	0	1	top	0.296563	0.347056	0.356381	bot	right	motion	1955
21	1	1	0	0	1	0	1	bot	0.250576	0.152927	0.596497	top	green	color	2893
22	1	0	1	1	0	1	0	bot	0.302313	0.374851	0.322836	bot	green	color	2090
23	1	0	1	0	1	1	0	bot	0.451854	0.129737	0.418409	bot	green	color	1839
24	1	0	1	0	1	1	0	top	0.493662	0.0620965	0.444242	top	green	color	2073
25	1	0	1	1	0	0	1	top	0.678077	0.108856	0.213067	top	green	color	1722
26	1	0	1	0	1	0	1	bot	0.458431	0.0956476	0.445922	bot	green	color	2992
27	1	0	1	0	1	1	0	top	0.591969	0.370237	0.0377942	top	green	color	3878
28	1	1	0	1	0	0	1	top	0.338959	0.356848	0.304194	bot	green	color	1555
29	1	0	1	1	0	0	1	bot	0.338959	0.356848	0.304194	bot	green	color	904
30	1	0	1	1	0	0	1	top	0.401065	0.470526	0.128409	top	green	color	1989
31	1	0	1	1	0	0	1	bot	0.401065	0.470526	0.128409	top	circle	shape	1087
32	1	1	0	0	1	1	0	bot	0.318296	0.372168	0.309536	bot	circle	shape	1554
33	1	1	0	1	0	1	0	top	0.318296	0.372168	0.309536	top	circle	shape	1053
34	1	0	1	0	1	0	1	top	0.318296	0.372168	0.309536	bot	circle	shape	786
35	1	1	0	1	0	1	0	top	0.14202		0.378751	0.47923		top	circle	shape	NaN
36	1	0	1	1	0	1	0	top	0.100465	0.394748	0.504788	top	circle	shape	1219
37	1	0	1	1	0	1	0	bot	0.100465	0.394748	0.504788	bot	circle	shape	1003
38	1	0	1	1	0	0	1	top	0.269182	0.404453	0.326365	bot	circle	shape	1270
39	1	1	0	1	0	0	1	top	0.137469	0.44267		0.419861	bot	circle	shape	2173
40	1	0	1	0	1	0	1	top	0.191486	0.239248	0.569266	top	green	color	1705
1	0	0	1	1	0	1	0	bot	0.332928	0.332928	0.334145	bot	circle	shape	635
2	0	1	0	0	1	0	1	bot	0.332928	0.332928	0.334145	top	circle	shape	852
3	0	0	1	0	1	0	1	bot	0.150769	0.408996	0.440235	top	circle	shape	2607
4	0	1	0	0	1	1	0	bot	0.0831039	0.82814		0.0887558	bot	circle	shape	2056
5	0	1	0	0	1	1	0	top	0.0495475	0.898475	0.0519774	top	circle	shape	1756
6	0	0	1	0	1	1	0	top	0.0287069	0.937672	0.033621	top	circle	shape	1856
7	0	0	1	1	0	1	0	top	0.0287069	0.937672	0.033621	top	circle	shape	801
8	0	0	1	1	0	1	0	bot	0.198743	0.652677	0.148579	bot	circle	shape	1505
9	0	1	0	0	1	1	0	bot	0.098382	0.511378	0.39024		bot	circle	shape	1872
10	0	0	1	0	1	1	0	top	0.0316665	0.527687	0.440646	top	circle	shape	2207
11	0	0	1	0	1	1	0	bot	0.0316665	0.527687	0.440646	bot	circle	shape	619
12	0	1	0	0	1	1	0	top	0.0316665	0.527687	0.440646	top	circle	shape	536
13	0	0	1	1	0	0	1	top	0.0316665	0.527687	0.440646	bot	circle	shape	852
14	0	1	0	0	1	1	0	top	0.0316665	0.527687	0.440646	top	circle	shape	552
15	0	1	0	1	0	0	1	top	0.0316665	0.527687	0.440646	bot	circle	shape	702
16	0	0	1	1	0	0	1	bot	0.0316665	0.527687	0.440646	top	circle	shape	653
17	0	1	0	0	1	1	0	bot	0.0316665	0.527687	0.440646	bot	circle	shape	769
18	0	0	1	0	1	1	0	top	0.0316665	0.527687	0.440646	top	circle	shape	803
19	0	0	1	0	1	1	0	bot	0.0316665	0.527687	0.440646	bot	circle	shape	736
20	0	0	1	0	1	0	1	top	0.0194748	0.955917	0.0246084	bot	circle	shape	2156
21	0	1	0	1	0	1	0	top	0.0604203	0.513208	0.426372	top	circle	shape	2139
22	0	0	1	0	1	1	0	top	0.0392066	0.518822	0.441972	top	circle	shape	1888
23	0	0	1	1	0	1	0	bot	0.0392066	0.518822	0.441972	bot	circle	shape	636
24	0	1	0	0	1	0	1	bot	0.0392066	0.518822	0.441972	top	circle	shape	836
25	0	0	1	1	0	1	0	bot	0.0392066	0.518822	0.441972	bot	circle	shape	836
26	0	1	0	1	0	0	1	bot	0.0392066	0.518822	0.441972	top	circle	shape	669
27	0	0	1	0	1	1	0	bot	0.0392066	0.518822	0.441972	bot	circle	shape	651
28	0	0	1	0	1	0	1	top	0.0517297	0.816001	0.132269	bot	circle	shape	1889
29	0	0	1	0	1	1	0	bot	0.0517297	0.816001	0.132269	bot	circle	shape	768
30	0	1	0	0	1	1	0	top	0.0517297	0.816001	0.132269	top	circle	shape	719
31	0	0	1	1	0	1	0	top	0.0525114	0.515271	0.432218	top	circle	shape	2473
32	0	0	1	1	0	1	0	bot	0.0525114	0.515271	0.432218	bot	circle	shape	869
33	0	1	0	0	1	1	0	top	0.084067	0.103604	0.812329	top	circle	shape	2189
34	0	0	1	0	1	1	0	bot	0.084067	0.103604	0.812329	bot	circle	shape	735
35	0	1	0	0	1	1	0	top	0.0596332	0.107226	0.833141	top	circle	shape	1839
36	0	1	0	0	1	1	0	bot	0.0382047	0.47642		0.485375	bot	circle	shape	1789
37	0	1	0	1	0	1	0	bot	0.0415884	0.32688		0.631531	bot	circle	shape	2324
38	0	1	0	1	0	1	0	top	0.0268456	0.0523532	0.920801	top	circle	shape	2575
39	0	1	0	1	0	1	0	bot	0.0293368	0.0421787	0.928484	bot	circle	shape	1839
40	0	0	1	1	0	1	0	top	0.0293368	0.0421787	0.928484	top	circle	shape	620
1	0	1	0	0	1	1	0	bot	0.332928	0.332928	0.334145	bot	red	color	919
2	0	1	0	0	1	0	1	top	0.396533	0.452569	0.150898	top	red	color	1438
3	0	1	0	1	0	1	0	top	0.636671	0.300209	0.063121	top	red	color	2039
4	0	1	0	0	1	1	0	top	0.748483	0.218892	0.0326247	top	red	color	2157
5	0	1	0	1	0	0	1	top	0.888396	0.0617592	0.0498444	top	red	color	2391
6	0	0	1	0	1	0	1	bot	0.929959	0.0304066	0.0396349	top	red	color	2458
7	0	1	0	1	0	0	1	bot	0.929959	0.0304066	0.0396349	bot	red	color	768
8	0	1	0	0	1	0	1	top	0.929959	0.0304066	0.0396349	top	red	color	1003
9	0	1	0	1	0	0	1	bot	0.929959	0.0304066	0.0396349	bot	red	color	853
10	0	1	0	0	1	0	1	top	0.929959	0.0304066	0.0396349	top	red	color	2926
11	0	1	0	0	1	0	1	bot	0.929959	0.0304066	0.0396349	bot	red	color	953
12	0	1	0	1	0	0	1	bot	0.929959	0.0304066	0.0396349	bot	red	color	1136
13	0	1	0	1	0	1	0	bot	0.929959	0.0304066	0.0396349	bot	red	color	769
14	0	1	0	1	0	1	0	top	0.929959	0.0304066	0.0396349	top	red	color	1087
15	0	1	0	0	1	1	0	top	0.929959	0.0304066	0.0396349	top	red	color	919
16	0	1	0	0	1	1	0	bot	0.929959	0.0304066	0.0396349	bot	red	color	1119
17	0	1	0	1	0	1	0	top	0.929959	0.0304066	0.0396349	top	red	color	1405
18	0	1	0	1	0	0	1	bot	0.929959	0.0304066	0.0396349	bot	red	color	1019
19	0	1	0	1	0	0	1	top	0.929959	0.0304066	0.0396349	top	red	color	1554
20	0	0	1	1	0	0	1	bot	0.929959	0.0304066	0.0396349	top	red	color	886
21	0	1	0	0	1	0	1	bot	0.929959	0.0304066	0.0396349	bot	red	color	786
22	0	0	1	0	1	1	0	top	0.929959	0.0304066	0.0396349	bot	red	color	1270
23	0	1	0	0	1	1	0	bot	0.929959	0.0304066	0.0396349	bot	red	color	1004
24	0	0	1	1	0	1	0	top	0.929959	0.0304066	0.0396349	bot	red	color	1054
25	0	1	0	1	0	1	0	top	0.929959	0.0304066	0.0396349	top	red	color	836
26	0	0	1	1	0	0	1	top	0.929959	0.0304066	0.0396349	bot	red	color	969
27	0	1	0	1	0	0	1	bot	0.929959	0.0304066	0.0396349	bot	red	color	752
28	0	1	0	0	1	1	0	bot	0.929959	0.0304066	0.0396349	bot	red	color	786
29	0	1	0	1	0	1	0	bot	0.929959	0.0304066	0.0396349	bot	red	color	768
30	0	1	0	1	0	0	1	top	0.929959	0.0304066	0.0396349	top	red	color	1120
31	0	1	0	0	1	1	0	bot	0.929959	0.0304066	0.0396349	bot	red	color	1120
32	0	1	0	1	0	0	1	bot	0.929959	0.0304066	0.0396349	bot	red	color	970
33	0	0	1	0	1	1	0	bot	0.929959	0.0304066	0.0396349	top	red	color	669
34	0	1	0	1	0	1	0	top	0.929959	0.0304066	0.0396349	top	red	color	1004
35	0	1	0	0	1	1	0	top	0.929959	0.0304066	0.0396349	top	red	color	1020
36	0	0	1	1	0	0	1	top	0.929959	0.0304066	0.0396349	bot	red	color	1119
37	0	1	0	1	0	0	1	top	0.929959	0.0304066	0.0396349	top	red	color	819
38	0	1	0	1	0	0	1	bot	0.929959	0.0304066	0.0396349	bot	red	color	852
39	0	1	0	0	1	0	1	bot	0.929959	0.0304066	0.0396349	bot	red	color	735
40	0	1	0	1	0	0	1	top	0.929959	0.0304066	0.0396349	top	red	color	1337
1	1	1	0	0	1	1	0	bot	0.332928	0.332928	0.334145	bot	right	motion	886
2	1	0	1	1	0	1	0	bot	0.125373	0.114141	0.760486	top	right	motion	2174
3	1	1	0	0	1	0	1	bot	0.234427	0.359066	0.406507	bot	right	motion	2005
4	1	0	1	0	1	0	1	bot	0.102805	0.761387	0.135809	bot	right	motion	2625
5	1	0	1	0	1	0	1	top	0.102805	0.761387	0.135809	top	right	motion	735
6	1	0	1	0	1	1	0	bot	0.426339	0.519344	0.0543173	bot	right	motion	1405
7	1	0	1	1	0	1	0	bot	0.444959	0.129606	0.425436	top	right	motion	2140
8	1	0	1	0	1	0	1	top	0.753509	0.142676	0.103815	bot	circle	shape	2257
9	1	1	0	1	0	1	0	top	0.351821	0.346721	0.301458	top	circle	shape	2090
10	1	0	1	0	1	1	0	bot	0.351821	0.346721	0.301458	bot	circle	shape	836
11	1	1	0	0	1	1	0	top	0.0748088	0.472922	0.452269	top	circle	shape	2424
12	1	0	1	0	1	1	0	bot	0.0332168	0.495103	0.47168		bot	circle	shape	2140
13	1	0	1	1	0	0	1	bot	0.279062	0.39112		0.329819	top	circle	shape	1754
14	1	0	1	0	1	0	1	top	0.439519	0.482796	0.0776843	bot	circle	shape	2190
15	1	1	0	0	1	1	0	top	0.0982739	0.789312	0.112414	top	circle	shape	2240
16	1	1	0	0	1	0	1	top	0.05348		0.893321	0.0531986	top	red	color	1605
17	1	1	0	1	0	0	1	bot	0.264378	0.497276	0.238346	bot	red	color	2089
18	1	1	0	0	1	1	0	bot	0.419505	0.503858	0.0766367	bot	red	color	2073
19	1	1	0	1	0	1	0	top	0.878135	0.0698112	0.0520536	top	red	color	2240
20	1	1	0	1	0	1	0	bot	0.852952	0.0579186	0.0891294	bot	red	color	1722
21	1	1	0	1	0	1	0	top	0.855108	0.0595912	0.0853006	top	red	color	835
22	1	0	1	0	1	1	0	bot	0.319023	0.380257	0.30072	top	red	color	1989
23	1	0	1	1	0	0	1	top	0.687683	0.16482		0.147497	bot	red	color	2291
24	1	1	0	1	0	0	1	top	0.0876557	0.514446	0.397898	top	square	shape	3377
25	1	0	1	0	1	0	1	top	0.153076	0.0737504	0.773173	top	square	shape	2758
26	1	0	1	0	1	1	0	bot	0.283737	0.348161	0.368102	top	square	shape	2055
27	1	0	1	0	1	0	1	bot	0.283737	0.348161	0.368102	bot	square	shape	969
28	1	0	1	0	1	0	1	top	0.283737	0.348161	0.368102	top	square	shape	1187
29	1	1	0	0	1	1	0	bot	0.150967	0.644733	0.2043		top	square	shape	1788
30	1	0	1	0	1	1	0	bot	0.0533422	0.748079	0.198579	top	square	shape	2541
31	1	0	1	0	1	0	1	top	0.0316923	0.945581	0.0227266	top	square	shape	2391
32	1	0	1	1	0	1	0	top	0.285871	0.448013	0.266116	top	green	color	2140
33	1	1	0	0	1	1	0	top	0.285871	0.448013	0.266116	bot	green	color	720
34	1	1	0	0	1	0	1	top	0.480891	0.480891	0.0382172	bot	green	color	2088
35	1	1	0	0	1	0	1	bot	0.480891	0.480891	0.0382172	top	green	color	1104
36	1	0	1	0	1	0	1	top	0.0286693	0.675999	0.295332	top	green	color	3210
37	1	0	1	1	0	0	1	top	0.505585	0.0923435	0.402071	top	green	color	2407
38	1	1	0	0	1	0	1	top	0.134514	0.096841	0.768645	bot	green	color	2107
39	1	0	1	0	1	1	0	top	0.319286	0.409238	0.271476	top	green	color	2207
40	1	1	0	1	0	1	0	top	0.230388	0.205074	0.564538	bot	green	color	1956
1	0	1	0	0	1	0	1	top	0.332928	0.332928	0.334145	top	red	color	1036
2	0	1	0	1	0	1	0	top	0.547341	0.242731	0.209927	top	red	color	2158
3	0	0	1	0	1	0	1	top	0.330115	0.38314		0.286745	bot	red	color	1822
4	0	1	0	1	0	1	0	top	0.330115	0.38314		0.286745	top	red	color	1554
5	0	1	0	1	0	1	0	bot	0.389081	0.450047	0.160872	bot	red	color	2457
6	0	1	0	0	1	0	1	bot	0.634364	0.231331	0.134305	bot	red	color	2123
7	0	1	0	0	1	0	1	top	0.735571	0.153362	0.111067	top	red	color	2508
8	0	1	0	0	1	0	1	bot	0.813644	0.111925	0.0744308	bot	red	color	2557
9	0	1	0	0	1	0	1	top	0.831154	0.0932081	0.0756382	top	red	color	1571
10	0	1	0	1	0	0	1	top	0.791558	0.0772207	0.131221	top	red	color	2156
11	0	1	0	0	1	0	1	bot	0.629369	0.079435	0.291196	bot	red	color	2591
12	0	1	0	0	1	1	0	top	0.929756	0.0344892	0.0357545	top	red	color	2825
13	0	1	0	1	0	1	0	top	0.929756	0.0344892	0.0357545	top	red	color	1053
14	0	0	1	1	0	0	1	top	0.929756	0.0344892	0.0357545	bot	red	color	1271
15	0	0	1	1	0	1	0	bot	0.929756	0.0344892	0.0357545	top	red	color	1120
16	0	1	0	0	1	0	1	bot	0.929756	0.0344892	0.0357545	bot	red	color	836
17	0	1	0	0	1	1	0	top	0.929756	0.0344892	0.0357545	top	red	color	1087
18	0	1	0	0	1	1	0	bot	0.929756	0.0344892	0.0357545	bot	red	color	1153
19	0	0	1	1	0	1	0	bot	0.929756	0.0344892	0.0357545	top	red	color	1153
20	0	1	0	1	0	1	0	bot	0.929756	0.0344892	0.0357545	bot	red	color	1020
21	0	1	0	0	1	0	1	bot	0.929756	0.0344892	0.0357545	bot	red	color	752
22	0	1	0	1	0	0	1	bot	0.929756	0.0344892	0.0357545	bot	red	color	1020
23	0	1	0	1	0	1	0	top	0.929756	0.0344892	0.0357545	top	red	color	970
24	0	1	0	1	0	0	1	bot	0.929756	0.0344892	0.0357545	bot	red	color	1188
25	0	0	1	0	1	0	1	bot	0.929756	0.0344892	0.0357545	top	red	color	1120
26	0	1	0	0	1	1	0	bot	0.929756	0.0344892	0.0357545	bot	red	color	919
27	0	1	0	0	1	0	1	top	0.929756	0.0344892	0.0357545	top	red	color	1137
28	0	0	1	1	0	1	0	top	0.929756	0.0344892	0.0357545	bot	red	color	1303
29	0	1	0	1	0	1	0	top	0.929756	0.0344892	0.0357545	top	red	color	1137
30	0	1	0	0	1	1	0	bot	0.929756	0.0344892	0.0357545	bot	red	color	1037
31	0	1	0	0	1	1	0	top	0.929756	0.0344892	0.0357545	top	red	color	1120
32	0	1	0	1	0	0	1	top	0.929756	0.0344892	0.0357545	top	red	color	852
33	0	1	0	1	0	1	0	bot	0.929756	0.0344892	0.0357545	bot	red	color	1003
34	0	1	0	1	0	0	1	top	0.929756	0.0344892	0.0357545	top	red	color	953
35	0	1	0	1	0	1	0	bot	0.929756	0.0344892	0.0357545	bot	red	color	969
36	0	1	0	0	1	0	1	bot	0.929756	0.0344892	0.0357545	bot	red	color	970
37	0	1	0	1	0	0	1	bot	0.929756	0.0344892	0.0357545	bot	red	color	970
38	0	1	0	1	0	1	0	top	0.929756	0.0344892	0.0357545	top	red	color	920
39	0	1	0	0	1	1	0	top	0.929756	0.0344892	0.0357545	top	red	color	1003
40	0	1	0	1	0	1	0	top	0.929756	0.0344892	0.0357545	top	red	color	1054
1	1	0	1	1	0	0	1	top	0.332928	0.332928	0.334145	top	left	motion	601
2	1	1	0	1	0	1	0	top	0.16844		0.674917	0.156643	top	left	motion	2106
3	1	0	1	1	0	0	1	bot	0.121801	0.784435	0.0937643	bot	left	motion	1354
4	1	0	1	1	0	0	1	top	0.121801	0.784435	0.0937643	top	left	motion	652
5	1	1	0	0	1	1	0	top	0.281407	0.469029	0.249565	bot	left	motion	1588
6	1	0	1	1	0	1	0	top	0.297299	0.432197	0.270504	top	left	motion	1789
7	1	1	0	1	0	0	1	top	0.133239	0.727102	0.139659	top	left	motion	1939
8	1	0	1	1	0	0	1	bot	0.101236	0.810079	0.0886842	bot	square	shape	2073
9	1	1	0	1	0	0	1	top	0.101236	0.810079	0.0886842	top	square	shape	685
10	1	1	0	0	1	0	1	bot	0.263392	0.340241	0.396366	bot	square	shape	1822
11	1	0	1	1	0	1	0	bot	0.300557	0.434872	0.264571	top	square	shape	1238
12	1	0	1	1	0	1	0	top	0.300557	0.434872	0.264571	bot	square	shape	869
13	1	1	0	0	1	0	1	top	0.300557	0.434872	0.264571	top	square	shape	484
14	1	0	1	0	1	0	1	bot	0.124398	0.437595	0.438007	bot	square	shape	1036
15	1	0	1	0	1	1	0	top	0.428013	0.505319	0.0666679	bot	square	shape	2140
16	1	1	0	1	0	0	1	top	0.313865	0.427912	0.258223	top	left	motion	1923
17	1	1	0	1	0	1	0	top	0.42878		0.517287	0.0539331	top	left	motion	1872
18	1	1	0	0	1	0	1	top	0.800496	0.11786		0.0816439	bot	left	motion	2156
19	1	1	0	1	0	0	1	bot	0.735992	0.0713478	0.19266	bot	left	motion	1923
20	1	1	0	1	0	0	1	top	0.778089	0.054681	0.16723	top	left	motion	2107
21	1	0	1	1	0	1	0	top	0.29754		0.413901	0.288559	top	left	motion	1923
22	1	1	0	1	0	0	1	bot	0.389765	0.544417	0.0658181	bot	left	motion	1973
23	1	0	1	1	0	0	1	top	0.0952474	0.828598	0.0761545	top	left	motion	2239
24	1	0	1	1	0	0	1	bot	0.0952474	0.828598	0.0761545	bot	left	motion	986
25	1	1	0	0	1	1	0	bot	0.279915	0.447614	0.272471	top	left	motion	1137
26	1	1	0	1	0	0	1	bot	0.30406		0.398214	0.297726	bot	left	motion	1336
27	1	0	1	1	0	1	0	bot	0.0875352	0.790335	0.12213	bot	left	motion	1906
28	1	0	1	1	0	1	0	top	0.0815452	0.820805	0.0976494	top	left	motion	1739
29	1	0	1	0	1	1	0	bot	0.388849	0.273534	0.337617	top	left	motion	2557
30	1	1	0	1	0	0	1	bot	0.291724	0.411353	0.296924	bot	left	motion	1404
31	1	1	0	1	0	0	1	top	0.291724	0.411353	0.296924	top	left	motion	786
32	1	1	0	1	0	1	0	bot	0.457434	0.475622	0.0669444	bot	left	motion	2040
33	1	0	1	1	0	0	1	bot	0.119294	0.817923	0.0627826	bot	left	motion	1773
34	1	0	1	0	1	1	0	bot	0.281719	0.482524	0.235758	bot	green	color	2340
35	1	0	1	1	0	0	1	top	0.450931	0.482781	0.0662878	top	green	color	2256
36	1	0	1	1	0	0	1	bot	0.498961	0.462743	0.0382963	bot	green	color	1906
37	1	0	1	1	0	0	1	top	0.49901		0.462789	0.0382018	top	green	color	669
38	1	0	1	0	1	1	0	top	0.778952	0.153153	0.0678949	top	green	color	1738
39	1	0	1	0	1	1	0	bot	0.653834	0.185541	0.160625	bot	green	color	2023
40	1	0	1	1	0	0	1	top	0.739922	0.133706	0.126372	top	green	color	1488
1	1	0	1	0	1	1	0	top	0.330323	0.332939	0.336737	top	green	color	1520
2	1	1	0	1	0	0	1	top	0.330323	0.332939	0.336737	bot	green	color	802
3	1	0	1	1	0	0	1	bot	0.3745		0.39876		0.22674	bot	green	color	2323
4	1	0	1	0	1	0	1	bot	0.745		0.137044	0.117956	bot	green	color	1638
5	1	0	1	0	1	0	1	top	0.745		0.137044	0.117956	top	green	color	585
6	1	0	1	0	1	1	0	bot	0.833608	0.0911609	0.0752308	bot	green	color	2675
7	1	0	1	1	0	1	0	top	0.992598	0.00161985	0.00578186	top	green	color	2408
8	1	0	1	1	0	0	1	bot	0.992598	0.00161985	0.00578186	bot	green	color	569
9	1	1	0	1	0	0	1	bot	0.340353	0.378044	0.281603	top	green	color	2926
10	1	1	0	0	1	1	0	bot	0.66409		0.163084	0.172827	bot	right	motion	2924
11	1	0	1	0	1	1	0	top	0.429536	0.294067	0.276398	top	right	motion	3293
12	1	1	0	1	0	1	0	top	0.548624	0.295314	0.156062	bot	right	motion	2709
13	1	0	1	0	1	0	1	top	0.330605	0.335831	0.333564	top	right	motion	2591
14	1	1	0	0	1	1	0	bot	0.122874	0.757973	0.119153	bot	right	motion	3962
15	1	1	0	0	1	1	0	top	0.104052	0.786781	0.109166	top	right	motion	1856
16	1	0	1	0	1	1	0	top	0.00852406	0.828256	0.16322	top	right	motion	3110
17	1	1	0	1	0	0	1	top	0.27629		0.442557	0.281152	bot	right	motion	NaN
18	1	1	0	1	0	0	1	bot	0.330698	0.356389	0.312914	top	right	motion	2290
19	1	0	1	1	0	1	0	bot	0.170449	0.671796	0.157754	top	right	motion	1756
20	1	1	0	0	1	0	1	bot	0.296921	0.429615	0.273463	bot	right	motion	1923
21	1	1	0	0	1	0	1	top	0.392859	0.184518	0.422624	top	right	motion	2190
22	1	0	1	0	1	0	1	bot	0.160094	0.297191	0.542715	bot	right	motion	2056
23	1	0	1	0	1	0	1	top	0.045994	0.356185	0.597821	top	right	motion	1655
24	1	1	0	1	0	1	0	top	0.286405	0.345466	0.36813	bot	right	motion	2223
25	1	1	0	1	0	1	0	bot	0.31478		0.356376	0.328843	top	right	motion	1571
26	1	1	0	1	0	0	1	top	0.449654	0.5131		0.0372463	bot	circle	shape	2055
27	1	1	0	0	1	1	0	top	0.894025	0.0836386	0.022336	top	circle	shape	2759
28	1	0	1	1	0	1	0	bot	0.716739	0.0928089	0.190452	bot	circle	shape	2357
29	1	1	0	1	0	0	1	bot	0.162796	0.775656	0.0615477	top	circle	shape	2056
30	1	0	1	0	1	1	0	bot	0.168616	0.661343	0.170041	bot	circle	shape	2942
31	1	0	1	0	1	1	0	top	0.175473	0.456662	0.367865	top	circle	shape	2257
32	1	1	0	1	0	1	0	top	0.0681313	0.00390963	0.927959	top	circle	shape	2674
33	1	0	1	1	0	1	0	top	0.012002	9.99831e-05	0.987898	top	circle	shape	2692
34	1	1	0	0	1	0	1	top	0.289762	0.292551	0.417687	bot	circle	shape	1471
35	1	0	1	1	0	1	0	top	0.310243	0.37218		0.317578	top	circle	shape	1890
36	1	1	0	0	1	1	0	top	0.0120638	0.00760349	0.980333	top	right	motion	2408
37	1	1	0	1	0	0	1	bot	0.42589		0.132288	0.441822	top	right	motion	2206
38	1	1	0	0	1	0	1	bot	0.478382	0.104102	0.417515	bot	right	motion	3577
39	1	0	1	1	0	1	0	bot	0.312672	0.323365	0.363964	top	right	motion	1989
40	1	1	0	0	1	1	0	bot	0.334821	0.248364	0.416815	bot	right	motion	1388
1	0	0	1	1	0	1	0	bot	0.567837	0.202494	0.229668	bot	circle	shape	1604
2	0	1	0	1	0	1	0	bot	0.372499	0.294177	0.333324	bot	circle	shape	1153
3	0	1	0	0	1	1	0	top	0.468507	0.146609	0.384884	top	circle	shape	1638
4	0	0	1	1	0	0	1	top	0.468507	0.146609	0.384884	bot	circle	shape	1085
5	0	1	0	0	1	1	0	top	0.658788	0.0886736	0.252538	top	circle	shape	1738
6	0	0	1	1	0	0	1	top	0.796636	0.0545355	0.148828	bot	circle	shape	1772
7	0	0	1	1	0	1	0	bot	0.395856	0.0431148	0.561029	bot	circle	shape	2825
8	0	1	0	1	0	1	0	bot	0.530985	0.000100068	0.468915	bot	circle	shape	2024
9	0	1	0	1	0	1	0	top	0.603049	9.9912e-05	0.396851	top	circle	shape	1504
10	0	0	1	0	1	1	0	bot	0.482684	0.00188584	0.51543		bot	circle	shape	1487
11	0	0	1	0	1	1	0	top	0.0462132	0.0116131	0.942174	top	circle	shape	1789
12	0	0	1	1	0	1	0	bot	0.0462132	0.0116131	0.942174	bot	circle	shape	552
13	0	0	1	1	0	0	1	bot	0.0462132	0.0116131	0.942174	top	circle	shape	1571
14	0	1	0	1	0	1	0	top	0.0462132	0.0116131	0.942174	top	circle	shape	1020
15	0	0	1	0	1	1	0	top	0.0462132	0.0116131	0.942174	top	circle	shape	770
16	0	1	0	1	0	1	0	top	0.0462132	0.0116131	0.942174	top	circle	shape	669
17	0	1	0	1	0	1	0	bot	0.0462132	0.0116131	0.942174	bot	circle	shape	852
18	0	0	1	0	1	0	1	bot	0.0462132	0.0116131	0.942174	top	circle	shape	719
19	0	0	1	1	0	1	0	bot	0.0462132	0.0116131	0.942174	bot	circle	shape	535
20	0	0	1	0	1	0	1	top	0.0462132	0.0116131	0.942174	bot	circle	shape	653
21	0	1	0	0	1	1	0	top	0.0462132	0.0116131	0.942174	top	circle	shape	970
22	0	1	0	0	1	0	1	bot	0.0462132	0.0116131	0.942174	top	circle	shape	1304
23	0	0	1	0	1	1	0	bot	0.0462132	0.0116131	0.942174	bot	circle	shape	735
24	0	0	1	0	1	1	0	top	0.0462132	0.0116131	0.942174	top	circle	shape	1071
25	0	1	0	1	0	1	0	top	0.0462132	0.0116131	0.942174	top	circle	shape	535
26	0	0	1	0	1	1	0	top	0.0462132	0.0116131	0.942174	top	circle	shape	819
27	0	1	0	1	0	0	1	top	0.0462132	0.0116131	0.942174	bot	circle	shape	1054
28	0	1	0	1	0	1	0	bot	0.0462132	0.0116131	0.942174	bot	circle	shape	535
29	0	1	0	1	0	1	0	top	0.0462132	0.0116131	0.942174	top	circle	shape	903
30	0	1	0	1	0	0	1	top	0.0462132	0.0116131	0.942174	bot	circle	shape	552
31	0	0	1	1	0	1	0	top	0.0462132	0.0116131	0.942174	top	circle	shape	602
32	0	0	1	0	1	0	1	top	0.0462132	0.0116131	0.942174	bot	circle	shape	1237
33	0	0	1	0	1	1	0	bot	0.0462132	0.0116131	0.942174	bot	circle	shape	752
34	0	0	1	0	1	1	0	top	0.0462132	0.0116131	0.942174	top	circle	shape	1287
35	0	1	0	0	1	1	0	top	0.0462132	0.0116131	0.942174	top	circle	shape	768
36	0	1	0	0	1	1	0	bot	0.0462132	0.0116131	0.942174	bot	circle	shape	902
37	0	0	1	1	0	0	1	bot	0.0462132	0.0116131	0.942174	top	circle	shape	885
38	0	1	0	0	1	1	0	bot	0.0462132	0.0116131	0.942174	bot	circle	shape	1254
39	0	0	1	0	1	1	0	top	0.0462132	0.0116131	0.942174	top	circle	shape	802
40	0	0	1	0	1	1	0	bot	0.0462132	0.0116131	0.942174	bot	circle	shape	1187
1	1	0	1	0	1	0	1	top	0.332928	0.332928	0.334145	top	square	shape	970
2	1	0	1	0	1	0	1	bot	0.332928	0.332928	0.334145	bot	square	shape	702
3	1	1	0	1	0	0	1	bot	0.0710376	0.00261465	0.926348	bot	square	shape	2859
4	1	0	1	0	1	0	1	bot	0.0440552	0.0398125	0.916132	bot	square	shape	1521
5	1	0	1	0	1	0	1	top	0.0440552	0.0398125	0.916132	top	square	shape	886
6	1	0	1	1	0	0	1	bot	0.0593027	0.000100017	0.940597	bot	square	shape	1654
7	1	0	1	1	0	0	1	top	0.0593027	0.000100017	0.940597	top	square	shape	920
8	1	0	1	1	0	0	1	bot	0.0593027	0.000100017	0.940597	bot	square	shape	1120
9	1	1	0	0	1	0	1	bot	0.0593027	0.000100017	0.940597	bot	square	shape	601
10	1	1	0	0	1	1	0	top	0.0593027	0.000100017	0.940597	top	right	motion	803
11	1	0	1	1	0	1	0	top	0.0593027	0.000100017	0.940597	bot	right	motion	653
12	1	0	1	1	0	0	1	bot	0.0593027	0.000100017	0.940597	top	right	motion	803
13	1	0	1	0	1	0	1	top	0.0593027	0.000100017	0.940597	top	right	motion	601
14	1	0	1	0	1	1	0	bot	0.0593027	0.000100017	0.940597	bot	right	motion	735
15	1	1	0	1	0	0	1	bot	0.0593027	0.000100017	0.940597	top	right	motion	702
16	1	1	0	0	1	0	1	top	0.138784	0.0404116	0.820805	top	right	motion	3913
17	1	1	0	1	0	0	1	top	0.29112		0.0489025	0.659977	bot	right	motion	2575
18	1	0	1	1	0	0	1	top	0.151564	0.122498	0.725938	bot	right	motion	2056
19	1	0	1	0	1	0	1	bot	0.390839	0.0140107	0.59515		bot	right	motion	2575
20	1	1	0	0	1	0	1	top	0.181442	0.0661539	0.752404	top	right	motion	3878
21	1	1	0	1	0	0	1	top	0.0947811	0.0376416	0.867577	bot	right	motion	1940
22	1	1	0	1	0	1	0	bot	0.160348	0.000316418	0.839336	top	right	motion	2072
23	1	1	0	1	0	1	0	top	0.817105	9.992e-05	0.182795	bot	right	motion	1889
24	1	1	0	1	0	0	1	top	0.854784	0.0632932	0.0819232	top	red	color	2140
25	1	1	0	1	0	0	1	bot	0.92993		0.0699704	9.999e-05	bot	red	color	2325
26	1	0	1	1	0	0	1	bot	0.771057	0.167136	0.0618072	top	red	color	2273
27	1	0	1	1	0	0	1	top	0.322879	0.351447	0.325674	bot	red	color	1622
28	1	1	0	1	0	1	0	top	0.169802	0.677383	0.152815	top	red	color	2107
29	1	1	0	1	0	1	0	bot	0.0542388	0.903973	0.0417884	bot	red	color	2073
30	1	1	0	1	0	0	1	bot	0.0902844	0.909616	9.999e-05	bot	red	color	2206
31	1	1	0	0	1	1	0	bot	0.126398	0.873502	9.999e-05	bot	red	color	2291
32	1	1	0	1	0	0	1	bot	0.368485	0.595044	0.0364703	bot	red	color	2357
33	1	0	1	1	0	0	1	top	0.139941	0.859959	9.999e-05	bot	red	color	2374
34	1	1	0	0	1	1	0	top	0.108341	0.891559	9.999e-05	top	red	color	2357
35	1	1	0	0	1	0	1	top	0.216849	0.751376	0.0317752	top	red	color	NaN
36	1	0	1	1	0	1	0	top	0.183751	0.786126	0.0301235	top	circle	shape	1153
37	1	1	0	0	1	1	0	top	0.585931	0.377487	0.0365821	top	circle	shape	1454
38	1	0	1	1	0	1	0	top	0.671028	0.258527	0.0704451	top	circle	shape	1554
39	1	1	0	1	0	0	1	top	0.739046	0.227679	0.0332755	bot	circle	shape	1855
40	1	0	1	0	1	1	0	top	0.76091		0.132381	0.106709	top	circle	shape	1606
1	0	1	0	0	1	1	0	bot	0.332928	0.332928	0.334145	bot	right	motion	1253
2	0	1	0	0	1	1	0	top	0.361799	0.320499	0.317702	top	right	motion	1989
3	0	1	0	0	1	0	1	bot	0.519562	0.442572	0.0378657	bot	right	motion	1338
4	0	0	1	1	0	1	0	bot	0.379818	0.408707	0.211475	top	right	motion	2492
5	0	0	1	0	1	1	0	top	0.290073	0.627925	0.0820019	top	right	motion	1487
6	0	1	0	0	1	0	1	bot	0.0496288	0.932121	0.0182505	bot	right	motion	1822
7	0	0	1	0	1	0	1	top	0.0458365	0.928101	0.0260628	top	right	motion	2339
8	0	1	0	1	0	0	1	top	0.0458365	0.928101	0.0260628	bot	right	motion	1069
9	0	1	0	0	1	0	1	bot	0.0458365	0.928101	0.0260628	bot	right	motion	618
10	0	1	0	0	1	0	1	top	0.0458365	0.928101	0.0260628	top	right	motion	769
11	0	1	0	0	1	0	1	bot	0.0458365	0.928101	0.0260628	bot	right	motion	1186
12	0	1	0	0	1	0	1	top	0.0458365	0.928101	0.0260628	top	right	motion	636
13	0	0	1	0	1	0	1	top	0.0458365	0.928101	0.0260628	top	right	motion	1153
14	0	1	0	0	1	1	0	top	0.0458365	0.928101	0.0260628	top	right	motion	986
15	0	0	1	0	1	1	0	bot	0.0458365	0.928101	0.0260628	bot	right	motion	1086
16	0	0	1	0	1	0	1	top	0.0458365	0.928101	0.0260628	top	right	motion	736
17	0	0	1	0	1	0	1	bot	0.0458365	0.928101	0.0260628	bot	right	motion	752
18	0	1	0	0	1	1	0	bot	0.0458365	0.928101	0.0260628	bot	right	motion	836
19	0	0	1	0	1	1	0	top	0.0458365	0.928101	0.0260628	top	right	motion	954
20	0	0	1	0	1	1	0	bot	0.0458365	0.928101	0.0260628	bot	right	motion	636
21	0	1	0	0	1	1	0	top	0.0458365	0.928101	0.0260628	top	right	motion	618
22	0	1	0	0	1	0	1	bot	0.0458365	0.928101	0.0260628	bot	right	motion	1204
23	0	0	1	0	1	0	1	bot	0.0458365	0.928101	0.0260628	bot	right	motion	735
24	0	1	0	0	1	0	1	top	0.0458365	0.928101	0.0260628	top	right	motion	853
25	0	1	0	0	1	0	1	bot	0.0458365	0.928101	0.0260628	bot	right	motion	752
26	0	0	1	0	1	1	0	bot	0.0458365	0.928101	0.0260628	bot	right	motion	769
27	0	1	0	0	1	0	1	bot	0.0458365	0.928101	0.0260628	bot	right	motion	602
28	0	1	0	0	1	0	1	top	0.0458365	0.928101	0.0260628	top	right	motion	970
29	0	0	1	0	1	1	0	top	0.0458365	0.928101	0.0260628	top	right	motion	853
30	0	0	1	0	1	1	0	bot	0.0458365	0.928101	0.0260628	bot	right	motion	669
31	0	0	1	0	1	1	0	top	0.0458365	0.928101	0.0260628	top	right	motion	869
32	0	1	0	0	1	1	0	top	0.0458365	0.928101	0.0260628	top	right	motion	702
33	0	1	0	0	1	1	0	bot	0.0458365	0.928101	0.0260628	bot	right	motion	1186
34	0	1	0	0	1	0	1	bot	0.0458365	0.928101	0.0260628	bot	right	motion	1337
35	0	0	1	0	1	0	1	bot	0.0458365	0.928101	0.0260628	bot	right	motion	1538
36	0	0	1	1	0	1	0	top	0.0458365	0.928101	0.0260628	bot	right	motion	802
37	0	0	1	0	1	1	0	bot	0.0458365	0.928101	0.0260628	bot	right	motion	418
38	0	0	1	0	1	1	0	top	0.0458365	0.928101	0.0260628	top	right	motion	802
39	0	1	0	0	1	1	0	bot	0.0458365	0.928101	0.0260628	bot	right	motion	1654
40	0	0	1	0	1	1	0	bot	0.0458365	0.928101	0.0260628	bot	right	motion	1052
1	0	1	0	0	1	1	0	bot	0.332928	0.332928	0.334145	bot	right	motion	1219
2	0	0	1	0	1	1	0	bot	0.0959293	0.428007	0.476064	bot	right	motion	1756
3	0	1	0	0	1	0	1	bot	0.0496524	0.740595	0.209752	bot	right	motion	1806
4	0	1	0	0	1	0	1	top	0.0421976	0.858023	0.0997799	top	right	motion	1956
5	0	1	0	0	1	1	0	bot	0.0421976	0.858023	0.0997799	bot	right	motion	686
6	0	1	0	1	0	1	0	top	0.0303604	0.915303	0.0543365	bot	right	motion	2140
7	0	1	0	0	1	0	1	bot	0.0344862	0.929675	0.0358392	bot	right	motion	1823
8	0	0	1	0	1	1	0	top	0.0344862	0.929675	0.0358392	top	right	motion	635
9	0	0	1	0	1	1	0	bot	0.0344862	0.929675	0.0358392	bot	right	motion	770
10	0	0	1	0	1	0	1	bot	0.0344862	0.929675	0.0358392	bot	right	motion	669
11	0	1	0	0	1	1	0	bot	0.0344862	0.929675	0.0358392	bot	right	motion	769
12	0	1	0	0	1	1	0	top	0.0344862	0.929675	0.0358392	top	right	motion	1705
13	0	0	1	1	0	1	0	bot	0.0344862	0.929675	0.0358392	top	right	motion	2374
14	0	1	0	0	1	1	0	bot	0.0344862	0.929675	0.0358392	bot	right	motion	1806
15	0	0	1	0	1	1	0	top	0.0344862	0.929675	0.0358392	top	right	motion	1436
16	0	0	1	1	0	0	1	top	0.0344862	0.929675	0.0358392	bot	right	motion	785
17	0	1	0	0	1	0	1	top	0.0344862	0.929675	0.0358392	top	right	motion	1188
18	0	0	1	0	1	0	1	bot	0.0344862	0.929675	0.0358392	bot	right	motion	1087
19	0	1	0	0	1	0	1	top	0.0344862	0.929675	0.0358392	top	right	motion	1120
20	0	0	1	0	1	0	1	bot	0.0344862	0.929675	0.0358392	bot	right	motion	1069
21	0	1	0	0	1	0	1	top	0.0344862	0.929675	0.0358392	top	right	motion	735
22	0	1	0	0	1	0	1	bot	0.0344862	0.929675	0.0358392	bot	right	motion	752
23	0	0	1	0	1	0	1	bot	0.0344862	0.929675	0.0358392	bot	right	motion	886
24	0	0	1	0	1	1	0	bot	0.0344862	0.929675	0.0358392	bot	right	motion	1386
25	0	1	0	0	1	0	1	bot	0.0344862	0.929675	0.0358392	bot	right	motion	735
26	0	1	0	1	0	1	0	top	0.0344862	0.929675	0.0358392	bot	right	motion	1237
27	0	1	0	0	1	0	1	top	0.0344862	0.929675	0.0358392	top	right	motion	752
28	0	0	1	1	0	1	0	top	0.0344862	0.929675	0.0358392	bot	right	motion	920
29	0	0	1	1	0	0	1	bot	0.0344862	0.929675	0.0358392	top	right	motion	535
30	0	1	0	0	1	0	1	bot	0.0344862	0.929675	0.0358392	bot	right	motion	1305
31	0	0	1	0	1	1	0	bot	0.0344862	0.929675	0.0358392	bot	right	motion	536
32	0	1	0	0	1	1	0	bot	0.0344862	0.929675	0.0358392	bot	right	motion	852
33	0	1	0	0	1	1	0	top	0.0344862	0.929675	0.0358392	top	right	motion	735
34	0	0	1	0	1	1	0	bot	0.0344862	0.929675	0.0358392	bot	right	motion	1020
35	0	0	1	0	1	0	1	top	0.0344862	0.929675	0.0358392	top	right	motion	550
36	0	1	0	0	1	1	0	top	0.0344862	0.929675	0.0358392	top	right	motion	517
37	0	0	1	0	1	1	0	top	0.0344862	0.929675	0.0358392	top	right	motion	719
38	0	0	1	0	1	0	1	bot	0.0344862	0.929675	0.0358392	bot	right	motion	1571
39	0	1	0	0	1	0	1	top	0.0344862	0.929675	0.0358392	top	right	motion	768
40	0	0	1	1	0	0	1	top	0.0344862	0.929675	0.0358392	bot	right	motion	619
1	1	0	1	0	1	1	0	bot	0.320426	0.359225	0.320348	bot	right	motion	1438
2	1	1	0	0	1	1	0	top	0.0854392	0.47784		0.436721	top	right	motion	1656
3	1	1	0	0	1	0	1	bot	0.104986	0.254057	0.640957	bot	right	motion	2625
4	1	1	0	1	0	0	1	top	0.0734906	0.142299	0.784211	bot	right	motion	2474
5	1	0	1	0	1	0	1	bot	0.0364288	0.0818703	0.881701	bot	right	motion	2156
6	1	1	0	0	1	0	1	top	0.0189987	0.0447869	0.936214	top	right	motion	1756
7	1	1	0	0	1	0	1	bot	0.0161051	0.0462694	0.937626	bot	right	motion	2473
8	1	0	1	0	1	1	0	bot	0.0451701	0.12067		0.83416		bot	green	color	1721
9	1	0	1	0	1	0	1	top	0.0110805	0.0329583	0.955961	top	green	color	2390
10	1	1	0	0	1	1	0	top	0.0435904	0.193709	0.7627		bot	green	color	3110
11	1	1	0	1	0	0	1	top	0.0642105	0.0803722	0.855417	bot	green	color	2090
12	1	0	1	1	0	1	0	top	0.389985	0.387562	0.222452	top	green	color	2106
13	1	0	1	1	0	1	0	bot	0.389985	0.387562	0.222452	bot	green	color	2541
14	1	0	1	0	1	1	0	bot	0.462491	0.427994	0.109515	bot	green	color	2374
15	1	0	1	1	0	0	1	top	0.732074	0.139962	0.127963	top	green	color	2206
16	1	0	1	0	1	0	1	top	0.919237	0.0423062	0.0384566	top	green	color	2908
17	1	1	0	1	0	1	0	top	0.18839		0.659346	0.152264	top	left	motion	1874
18	1	1	0	0	1	1	0	top	0.371295	0.185358	0.443348	bot	left	motion	2724
19	1	0	1	1	0	1	0	top	0.0441756	0.0441756	0.911649	top	left	motion	2992
20	1	1	0	1	0	0	1	bot	0.162901	0.141634	0.695466	bot	left	motion	1386
21	1	0	1	1	0	1	0	bot	0.0625877	0.0584701	0.878942	bot	left	motion	2039
22	1	1	0	0	1	0	1	bot	0.0292122	0.0378216	0.932966	top	left	motion	3528
23	1	1	0	1	0	1	0	bot	0.355543	0.453167	0.19129		bot	left	motion	2024
24	1	0	1	1	0	0	1	bot	0.118055	0.750206	0.131739	bot	left	motion	2491
25	1	0	1	0	1	0	1	top	0.327963	0.284377	0.38766		bot	left	motion	2323
26	1	1	0	0	1	1	0	bot	0.21659		0.580722	0.202688	bot	circle	shape	2106
27	1	1	0	1	0	1	0	top	0.175491	0.674744	0.149765	top	circle	shape	2306
28	1	0	1	1	0	0	1	top	0.0364344	0.92716		0.0364056	bot	circle	shape	2490
29	1	1	0	1	0	1	0	bot	0.0364344	0.92716		0.0364056	bot	circle	shape	903
30	1	0	1	0	1	1	0	bot	0.0364344	0.92716		0.0364056	bot	circle	shape	402
31	1	1	0	1	0	1	0	bot	0.0364344	0.92716		0.0364056	bot	circle	shape	686
32	1	0	1	1	0	1	0	bot	0.241765	0.54455		0.213685	bot	circle	shape	2475
33	1	0	1	0	1	1	0	top	0.475229	0.0123768	0.512395	top	circle	shape	2224
34	1	0	1	1	0	1	0	bot	0.485607	0.0329835	0.481409	top	red	color	2140
35	1	1	0	0	1	1	0	bot	0.0393124	0.0307315	0.929956	bot	red	color	2925
36	1	1	0	1	0	1	0	top	0.0393124	0.0307315	0.929956	top	red	color	652
37	1	1	0	1	0	1	0	bot	0.0393124	0.0307315	0.929956	bot	red	color	736
38	1	1	0	0	1	0	1	top	0.22781		0.317212	0.454978	top	red	color	1438
39	1	0	1	0	1	1	0	top	0.112616	0.70118		0.186204	bot	red	color	2090
40	1	1	0	1	0	1	0	top	0.343964	0.349086	0.30695	top	red	color	2474
1	1	0	1	0	1	1	0	top	0.332928	0.332928	0.334145	top	green	color	NaN
2	1	1	0	1	0	0	1	top	0.332928	0.332928	0.334145	bot	green	color	1554
3	1	0	1	1	0	0	1	bot	0.150715	0.411352	0.437933	bot	green	color	3294
4	1	0	1	0	1	0	1	bot	0.409433	0.194705	0.395862	bot	green	color	3227
5	1	0	1	0	1	0	1	top	0.393075	0.156324	0.450601	top	green	color	2625
6	1	0	1	0	1	1	0	bot	0.700885	0.140152	0.158963	bot	green	color	3126
7	1	0	1	1	0	1	0	top	0.840389	0.0605242	0.0990869	top	green	color	3126
8	1	0	1	1	0	0	1	bot	0.840389	0.0605242	0.0990869	bot	green	color	1170
9	1	1	0	1	0	0	1	bot	0.291913	0.382732	0.325354	top	green	color	3445
10	1	1	0	0	1	1	0	bot	0.453267	0.275379	0.271353	bot	right	motion	2157
11	1	0	1	0	1	1	0	top	0.351821	0.346721	0.301458	top	right	motion	2391
12	1	1	0	1	0	1	0	top	0.455964	0.116645	0.427391	bot	right	motion	2977
13	1	0	1	0	1	0	1	top	0.224944	0.114976	0.660079	top	right	motion	2340
14	1	1	0	0	1	1	0	bot	0.437141	0.23649	0.326369	bot	right	motion	2458
15	1	1	0	0	1	1	0	top	0.285454	0.515599	0.198947	top	right	motion	3092
16	1	0	1	0	1	1	0	top	0.161196	0.503058	0.335747	top	right	motion	3159
17	1	1	0	1	0	0	1	top	0.333046	0.34597	0.320985	bot	right	motion	3861
18	1	1	0	1	0	0	1	bot	0.507144	0.190222	0.302634	top	right	motion	2926
19	1	0	1	1	0	1	0	bot	0.291715	0.485986	0.222299	top	right	motion	3762
20	1	1	0	0	1	0	1	bot	0.197409	0.344877	0.457714	bot	right	motion	NaN
21	1	1	0	0	1	0	1	top	0.404676	0.194676	0.400649	top	right	motion	1589
22	1	0	1	0	1	0	1	bot	0.260629	0.157745	0.581626	bot	right	motion	1605
23	1	0	1	0	1	0	1	top	0.144457	0.148036	0.707507	top	right	motion	1739
24	1	1	0	1	0	1	0	top	0.319968	0.289945	0.390086	bot	right	motion	1923
25	1	1	0	1	0	1	0	bot	0.322547	0.330455	0.346997	top	right	motion	1655
26	1	1	0	1	0	0	1	top	0.469375	0.428082	0.102543	bot	circle	shape	2825
27	1	1	0	0	1	1	0	top	0.703509	0.134594	0.161897	top	circle	shape	2274
28	1	0	1	1	0	1	0	bot	0.346041	0.338318	0.315641	bot	circle	shape	1521
29	1	1	0	1	0	0	1	bot	0.312376	0.575086	0.112538	top	circle	shape	1738
30	1	0	1	0	1	1	0	bot	0.320158	0.343718	0.336124	bot	circle	shape	1922
31	1	0	1	0	1	1	0	top	0.320158	0.343718	0.336124	top	circle	shape	1137
32	1	1	0	1	0	1	0	top	0.164002	0.0699666	0.766031	top	circle	shape	2842
33	1	0	1	1	0	1	0	top	0.426518	0.045344	0.528138	top	circle	shape	3310
34	1	1	0	0	1	0	1	top	0.271829	0.406446	0.321725	bot	circle	shape	1538
35	1	0	1	1	0	1	0	top	0.222608	0.0554009	0.721991	top	circle	shape	2591
36	1	1	0	0	1	1	0	top	0.114824	0.083894	0.801282	top	right	motion	2156
37	1	1	0	1	0	0	1	bot	0.345607	0.283757	0.370636	top	right	motion	2274
38	1	1	0	0	1	0	1	bot	0.378567	0.141951	0.479482	bot	right	motion	3946
39	1	0	1	1	0	1	0	bot	0.34638	0.314909	0.338711	top	right	motion	1421
40	1	1	0	0	1	1	0	bot	0.328633	0.454434	0.216933	bot	right	motion	2776
1	0	0	1	0	1	0	1	top	0.332928	0.332928	0.334145	top	green	color	1204
2	0	0	1	0	1	1	0	bot	0.442358	0.462964	0.0946774	bot	green	color	2657
3	0	0	1	1	0	1	0	top	0.810561	0.109581	0.0798574	top	green	color	2056
4	0	0	1	1	0	0	1	bot	0.932453	0.0369142	0.0306328	bot	green	color	1789
5	0	0	1	0	1	0	1	top	0.932453	0.0369142	0.0306328	top	green	color	1236
6	0	0	1	1	0	1	0	top	0.992568	9.98519e-05	0.00733223	top	green	color	1403
7	0	1	0	0	1	1	0	top	0.65624	0.136043	0.207717	bot	green	color	3076
8	0	0	1	1	0	1	0	bot	0.805341	0.109476	0.0851824	bot	green	color	1371
9	0	0	1	0	1	1	0	top	0.861787	0.0486217	0.0895913	top	green	color	2273
10	0	0	1	0	1	0	1	bot	0.971782	9.97441e-05	0.0281185	bot	green	color	1488
11	0	0	1	0	1	1	0	top	0.98527	9.97188e-05	0.0146303	top	green	color	1672
12	0	1	0	0	1	1	0	top	0.901098	0.0475923	0.0513095	bot	green	color	1872
13	0	0	1	0	1	0	1	bot	0.938524	0.0210146	0.0404617	bot	green	color	2022
14	0	0	1	0	1	1	0	bot	0.994713	9.97322e-05	0.00518769	bot	green	color	1171
15	0	0	1	1	0	0	1	bot	0.994713	9.97322e-05	0.00518769	bot	green	color	953
16	0	0	1	1	0	1	0	bot	0.994713	9.97322e-05	0.00518769	bot	green	color	869
17	0	1	0	1	0	1	0	bot	0.994713	9.97322e-05	0.00518769	top	green	color	836
18	0	0	1	1	0	0	1	top	0.994713	9.97322e-05	0.00518769	top	green	color	1404
19	0	0	1	1	0	0	1	bot	0.994713	9.97322e-05	0.00518769	bot	green	color	569
20	0	0	1	1	0	1	0	bot	0.994713	9.97322e-05	0.00518769	bot	green	color	1371
21	0	0	1	1	0	1	0	top	0.994713	9.97322e-05	0.00518769	top	green	color	1320
22	0	0	1	1	0	1	0	bot	0.994713	9.97322e-05	0.00518769	bot	green	color	585
23	0	0	1	1	0	0	1	bot	0.994713	9.97322e-05	0.00518769	bot	green	color	1438
24	0	0	1	0	1	0	1	bot	0.994713	9.97322e-05	0.00518769	bot	green	color	803
25	0	0	1	0	1	0	1	top	0.994713	9.97322e-05	0.00518769	top	green	color	1086
26	0	0	1	1	0	1	0	bot	0.994713	9.97322e-05	0.00518769	bot	green	color	635
27	0	0	1	0	1	1	0	top	0.994713	9.97322e-05	0.00518769	top	green	color	885
28	0	0	1	1	0	1	0	top	0.994713	9.97322e-05	0.00518769	top	green	color	1070
29	0	1	0	1	0	1	0	bot	0.994713	9.97322e-05	0.00518769	top	green	color	970
30	0	1	0	0	1	1	0	bot	0.937571	0.0329734	0.0294554	top	green	color	1371
31	0	0	1	0	1	0	1	bot	0.937571	0.0329734	0.0294554	bot	green	color	919
32	0	0	1	0	1	1	0	bot	0.98983	0.00335361	0.00681633	bot	green	color	1906
33	0	0	1	1	0	0	1	bot	0.98983	0.00335361	0.00681633	bot	green	color	819
34	0	0	1	0	1	1	0	bot	0.98983	0.00335361	0.00681633	bot	green	color	1003
35	0	0	1	1	0	0	1	top	0.98983	0.00335361	0.00681633	top	green	color	1036
36	0	0	1	0	1	1	0	top	0.98983	0.00335361	0.00681633	top	green	color	936
37	0	0	1	0	1	1	0	bot	0.98983	0.00335361	0.00681633	bot	green	color	1103
38	0	0	1	1	0	1	0	top	0.98983	0.00335361	0.00681633	top	green	color	1437
39	0	0	1	1	0	0	1	top	0.98983	0.00335361	0.00681633	top	green	color	920
40	0	1	0	0	1	1	0	top	0.98983	0.00335361	0.00681633	bot	green	color	618
1	1	1	0	1	0	1	0	bot	0.332928	0.332928	0.334145	bot	circle	shape	1070
2	1	1	0	1	0	1	0	top	0.332928	0.332928	0.334145	top	circle	shape	635
3	1	1	0	0	1	1	0	bot	0.48219	0.0750343	0.442775	bot	circle	shape	2290
4	1	0	1	0	1	1	0	bot	0.252279	0.0866854	0.661036	bot	circle	shape	2056
5	1	0	1	0	1	1	0	top	0.0944295	0.0582722	0.847298	top	circle	shape	1437
6	1	0	1	0	1	1	0	bot	0.0381959	0.0424411	0.919363	bot	circle	shape	1388
7	1	1	0	1	0	1	0	bot	0.0381959	0.0424411	0.919363	bot	circle	shape	869
8	1	0	1	1	0	1	0	top	0.0381959	0.0424411	0.919363	top	circle	shape	1671
9	1	0	1	0	1	1	0	bot	0.0125128	0.030075	0.957412	bot	circle	shape	1806
10	1	0	1	1	0	0	1	top	0.271883	0.280473	0.447644	bot	red	color	2374
11	1	0	1	1	0	1	0	top	0.527715	0.339803	0.132482	bot	red	color	2123
12	1	1	0	1	0	1	0	top	0.223325	0.692548	0.0841273	top	red	color	1772
13	1	1	0	1	0	0	1	bot	0.100815	0.874765	0.0244201	bot	red	color	1989
14	1	0	1	0	1	1	0	bot	0.303637	0.39308	0.303283	top	red	color	2039
15	1	1	0	0	1	1	0	top	0.109625	0.37836	0.512015	top	red	color	1638
16	1	1	0	1	0	0	1	top	0.072319	0.254054	0.673627	top	red	color	1856
17	1	0	1	0	1	0	1	top	0.0675992	0.122312	0.810088	bot	red	color	2240
18	1	0	1	0	1	0	1	bot	0.0670006	0.0587933	0.874206	bot	square	shape	2107
19	1	1	0	0	1	0	1	top	0.0450947	0.0279891	0.926916	top	square	shape	2090
20	1	0	1	0	1	0	1	bot	0.010584	0.010584	0.978832	bot	square	shape	987
21	1	0	1	0	1	0	1	top	0.010584	0.010584	0.978832	top	square	shape	770
22	1	1	0	0	1	1	0	bot	0.333455	0.317596	0.348948	top	square	shape	1605
23	1	0	1	1	0	0	1	bot	0.1622	0.0958582	0.741942	bot	square	shape	2040
24	1	0	1	1	0	0	1	top	0.0481005	0.0310876	0.920812	top	square	shape	1688
25	1	0	1	1	0	1	0	bot	0.0481005	0.0310876	0.920812	top	square	shape	1270
26	1	0	1	1	0	0	1	top	0.135676	0.153628	0.710695	bot	right	motion	1186
27	1	0	1	1	0	0	1	bot	0.153649	0.117207	0.729144	top	right	motion	1186
28	1	1	0	1	0	0	1	bot	0.0135579	0.232164	0.754278	top	right	motion	2341
29	1	0	1	1	0	1	0	bot	0.187258	0.466352	0.346391	top	right	motion	1956
30	1	1	0	0	1	0	1	bot	0.351451	0.330798	0.317752	bot	right	motion	2023
31	1	1	0	1	0	1	0	top	0.544329	0.222996	0.232675	bot	right	motion	1907
32	1	0	1	0	1	0	1	top	0.413753	0.226675	0.359572	top	right	motion	1304
33	1	0	1	0	1	0	1	bot	0.147563	0.48192	0.370517	bot	right	motion	2290
34	1	0	1	0	1	0	1	top	0.0591732	0.470784	0.470042	top	square	shape	1789
35	1	1	0	0	1	1	0	top	0.030821	0.818249	0.15093	bot	square	shape	2090
36	1	0	1	1	0	0	1	top	0.307807	0.377338	0.314855	top	square	shape	2039
37	1	1	0	1	0	0	1	top	0.238197	0.336535	0.425268	top	square	shape	2391
38	1	1	0	0	1	1	0	top	0.237742	0.419664	0.342593	bot	square	shape	1889
39	1	0	1	1	0	0	1	top	0.237742	0.419664	0.342593	top	square	shape	585
40	1	0	1	1	0	1	0	bot	0.115828	0.0266834	0.857488	top	square	shape	2575
1	0	1	0	0	1	1	0	top	0.333333	0.333333	0.333333	top	red	color	685
2	0	1	0	1	0	1	0	top	0.45	0.11	0.44	top	red	color	2491
3	0	1	0	1	0	0	1	bot	0.78	0.08	0.14	bot	red	color	2240
4	0	1	0	1	0	1	0	top	0.87	0.08	0.05	top	red	color	1504
5	0	1	0	1	0	0	1	bot	0.91	0.06	0.03	bot	red	color	1755
6	0	1	0	1	0	0	1	top	0.94	0.04	0.02	top	red	color	2241
7	0	1	0	0	1	0	1	top	0.989901	9.999e-05	0.009999	top	red	color	2224
8	0	0	1	1	0	1	0	top	0.989901	9.999e-05	0.009999	bot	red	color	785
9	0	0	1	1	0	1	0	bot	0.84	0.08	0.08	top	red	color	1671
10	0	1	0	1	0	1	0	top	0.8	0.17	0.03	top	red	color	2206
11	0	1	0	0	1	1	0	bot	0.94	0.02	0.04	bot	red	color	1822
12	0	0	1	0	1	1	0	top	0.94	0.02	0.04	bot	red	color	786
13	0	1	0	1	0	1	0	top	0.97	0.01	0.02	top	red	color	1655
14	0	1	0	0	1	1	0	bot	0.979902	9.999e-05	0.019998	bot	red	color	1136
15	0	1	0	0	1	1	0	top	0.979902	9.999e-05	0.019998	top	red	color	1253
16	0	1	0	1	0	0	1	bot	0.979902	9.999e-05	0.019998	bot	red	color	885
17	0	1	0	1	0	1	0	top	0.979902	9.999e-05	0.019998	top	red	color	1019
18	0	0	1	1	0	1	0	bot	0.979902	9.999e-05	0.019998	top	red	color	1020
19	0	1	0	1	0	1	0	top	0.979902	9.999e-05	0.019998	top	red	color	1154
20	0	1	0	1	0	0	1	bot	0.979902	9.999e-05	0.019998	bot	red	color	652
21	0	1	0	1	0	0	1	top	0.979902	9.999e-05	0.019998	top	red	color	970
22	0	0	1	1	0	0	1	bot	0.831683	0.118812	0.049505	top	red	color	1470
23	0	0	1	1	0	1	0	top	0.9	0.06	0.04	bot	red	color	2407
24	0	1	0	0	1	1	0	bot	0.9	0.06	0.04	bot	red	color	819
25	0	1	0	0	1	0	1	top	0.9	0.06	0.04	top	red	color	1052
26	0	1	0	1	0	1	0	top	0.9	0.06	0.04	top	red	color	869
27	0	0	1	1	0	1	0	bot	0.9	0.06	0.04	top	red	color	1038
28	0	1	0	0	1	1	0	bot	0.9	0.03	0.07	bot	red	color	1856
29	0	0	1	0	1	0	1	bot	0.792079	0.049505	0.158416	top	red	color	1672
30	0	0	1	1	0	0	1	bot	0.7	0.05	0.25	top	red	color	1905
31	0	1	0	0	1	0	1	bot	0.78	0.02	0.2	bot	red	color	2139
32	0	1	0	0	1	0	1	top	0.787879	0.010101	0.20202	top	red	color	651
33	0	1	0	1	0	0	1	bot	0.787879	0.010101	0.20202	bot	red	color	736
34	0	1	0	0	1	1	0	top	0.929907	9.999e-05	0.069993	top	red	color	1822
35	0	1	0	0	1	0	1	bot	0.940501	9.90001e-05	0.0594001	bot	red	color	1621
1	0	0	1	1	0	0	1	top	0.333229	0.330611	0.33616	top	green	color	870
2	0	1	0	0	1	0	1	top	0.180421	0.131099	0.68848	bot	green	color	1889
3	0	1	0	1	0	1	0	bot	0.253588	0.25951	0.486902	top	green	color	1889
4	0	0	1	1	0	0	1	bot	0.142458	0.180807	0.676735	bot	green	color	2006
5	0	0	1	0	1	0	1	bot	0.143613	0.0750918	0.781295	bot	green	color	1504
6	0	0	1	0	1	0	1	top	0.143613	0.0750918	0.781295	top	green	color	869
7	0	0	1	0	1	1	0	top	0.272716	0.109944	0.61734	top	green	color	1587
8	0	0	1	1	0	1	0	bot	0.447375	0.113841	0.438784	bot	green	color	1805
9	0	0	1	1	0	1	0	top	0.518389	0.101728	0.379883	top	green	color	1939
10	0	0	1	1	0	0	1	top	0.437779	0.0957864	0.466435	top	green	color	1571
11	0	0	1	0	1	1	0	top	0.60008	0.0840039	0.315916	top	green	color	1972
12	0	0	1	1	0	0	1	bot	0.478828	0.0828245	0.438348	bot	green	color	1421
13	0	0	1	0	1	0	1	top	0.478828	0.0828245	0.438348	top	green	color	1538
14	0	0	1	0	1	0	1	bot	0.478828	0.0828245	0.438348	bot	green	color	886
15	0	0	1	1	0	0	1	top	0.510666	0.000100017	0.489234	top	green	color	1923
16	0	0	1	1	0	0	1	bot	0.510666	0.000100017	0.489234	bot	green	color	970
17	0	1	0	0	1	1	0	bot	0.510666	0.000100017	0.489234	top	green	color	853
18	0	0	1	1	0	0	1	bot	0.510666	0.000100017	0.489234	bot	green	color	1370
19	0	1	0	1	0	0	1	top	0.391064	0.000100039	0.608836	bot	green	color	1638
20	0	1	0	0	1	0	1	top	0.282764	0.000100021	0.717136	bot	green	color	1805
21	0	0	1	1	0	0	1	bot	0.268855	0.000285778	0.730859	bot	green	color	1338
22	0	0	1	0	1	0	1	top	0.271324	0.000100089	0.728576	top	green	color	1121
23	0	0	1	1	0	0	1	bot	0.271324	0.000100089	0.728576	bot	green	color	853
24	0	0	1	0	1	1	0	bot	0.271324	0.000100089	0.728576	bot	green	color	569
25	0	0	1	0	1	0	1	top	0.271324	0.000100089	0.728576	top	green	color	920
26	0	0	1	0	1	1	0	bot	0.368314	0.000221114	0.631465	bot	green	color	1789
27	0	0	1	1	0	1	0	bot	0.503898	0.000100012	0.496002	bot	green	color	1956
28	0	1	0	0	1	1	0	bot	0.503898	0.000100012	0.496002	top	green	color	702
29	0	1	0	0	1	0	1	top	0.503898	0.000100012	0.496002	bot	green	color	1321
30	0	0	1	1	0	1	0	top	0.503898	0.000100012	0.496002	top	green	color	1220
31	0	0	1	0	1	0	1	bot	0.503898	0.000100012	0.496002	bot	green	color	769
32	0	0	1	1	0	0	1	top	0.503898	0.000100012	0.496002	top	green	color	752
33	0	1	0	1	0	0	1	bot	0.388769	0.000100073	0.611131	top	green	color	1439
34	0	1	0	1	0	1	0	bot	0.388769	0.000100073	0.611131	top	green	color	1672
35	0	0	1	0	1	1	0	bot	0.467778	0.000100088	0.532122	bot	green	color	1154
36	0	0	1	0	1	0	1	top	0.467778	0.000100088	0.532122	top	green	color	735
37	0	1	0	0	1	1	0	top	0.467778	0.000100088	0.532122	bot	green	color	686
38	0	0	1	0	1	0	1	top	0.467778	0.000100088	0.532122	top	green	color	653
39	0	1	0	0	1	0	1	top	0.325741	9.99643e-05	0.674159	bot	green	color	1789
40	0	1	0	0	1	1	0	bot	0.243212	0.15486	0.601928	top	green	color	1305
1	1	1	0	0	1	0	1	top	0.332928	0.332928	0.334145	top	red	color	702
2	1	0	1	0	1	0	1	top	0.203101	0.379673	0.417226	bot	red	color	2692
3	1	1	0	0	1	1	0	top	0.147928	0.591459	0.260613	top	red	color	3828
4	1	1	0	0	1	1	0	bot	0.0736359	0.719506	0.206858	bot	red	color	2023
5	1	1	0	0	1	0	1	bot	0.0662183	0.815057	0.118724	bot	red	color	1387
6	1	1	0	1	0	0	1	top	0.27775	0.432458	0.289792	top	red	color	2006
7	1	1	0	0	1	1	0	top	0.354286	0.501009	0.144705	top	red	color	2123
8	1	0	1	1	0	1	0	bot	0.346882	0.384303	0.268815	top	red	color	1573
9	1	1	0	1	0	1	0	top	0.539208	0.274889	0.185904	top	red	color	2541
10	1	1	0	0	1	1	0	top	0.373963	0.421876	0.204161	top	right	motion	1889
11	1	0	1	0	1	0	1	bot	0.160124	0.672171	0.167705	bot	right	motion	2123
12	1	0	1	1	0	1	0	bot	0.115767	0.539823	0.344409	top	right	motion	2358
13	1	0	1	0	1	0	1	bot	0.159359	0.616485	0.224156	bot	right	motion	1806
14	1	1	0	0	1	1	0	top	0.117114	0.760751	0.122135	top	right	motion	1555
15	1	1	0	0	1	1	0	bot	0.117114	0.760751	0.122135	bot	right	motion	1555
16	1	1	0	0	1	0	1	bot	0.0611177	0.867619	0.071263	bot	right	motion	1571
17	1	0	1	0	1	1	0	bot	0.0611177	0.867619	0.071263	bot	right	motion	902
18	1	1	0	0	1	1	0	bot	0.150161	0.774782	0.0750563	bot	right	motion	1772
19	1	0	1	0	1	0	1	bot	0.0437864	0.886404	0.0698099	bot	right	motion	2224
20	1	1	0	0	1	1	0	bot	0.0251531	0.914282	0.0605654	bot	right	motion	2106
21	1	0	1	1	0	0	1	bot	0.123568	0.62279	0.253642	bot	green	color	1989
22	1	0	1	1	0	0	1	top	0.299377	0.367273	0.33335	top	green	color	1922
23	1	1	0	1	0	0	1	top	0.0811606	0.420753	0.498086	bot	green	color	1688
24	1	0	1	1	0	0	1	bot	0.177767	0.370768	0.451465	bot	green	color	1890
25	1	1	0	1	0	0	1	top	0.0643165	0.47251	0.463173	bot	green	color	1839
26	1	1	0	1	0	1	0	bot	0.069414	0.625761	0.304825	top	green	color	1772
27	1	1	0	1	0	0	1	bot	0.0377246	0.758594	0.203682	top	green	color	1772
28	1	1	0	0	1	0	1	top	0.0881419	0.438854	0.473004	bot	green	color	2290
29	1	0	1	0	1	1	0	top	0.277676	0.450485	0.271839	top	green	color	1705
30	1	1	0	1	0	1	0	bot	0.239439	0.188526	0.572035	top	square	shape	2174
31	1	1	0	0	1	0	1	bot	0.171463	0.106281	0.722256	bot	square	shape	2391
32	1	1	0	1	0	0	1	top	0.149013	0.0890869	0.7619	top	square	shape	1154
33	1	0	1	0	1	0	1	top	0.0797605	0.0123453	0.907894	top	square	shape	1923
34	1	0	1	0	1	1	0	top	0.427297	0.216627	0.356076	bot	square	shape	2307
35	1	0	1	0	1	0	1	bot	0.385292	0.239247	0.37546	bot	square	shape	1454
36	1	0	1	1	0	1	0	bot	0.610857	0.13227	0.256873	top	square	shape	1889
37	1	0	1	1	0	1	0	top	0.793084	0.0596451	0.14727	bot	square	shape	1973
38	1	0	1	0	1	1	0	bot	0.889836	0.0383097	0.0718546	top	square	shape	1539
39	1	0	1	0	1	1	0	top	0.885025	0.0385531	0.0764216	bot	square	shape	1104
40	1	0	1	1	0	1	0	bot	0.885025	0.0385531	0.0764216	bot	green	color	769
1	0	0	1	1	0	1	0	top	0.332928	0.332928	0.334145	top	green	color	1806
2	0	0	1	0	1	1	0	bot	0.453835	0.148462	0.397703	bot	green	color	3277
3	0	1	0	0	1	0	1	top	0.453835	0.148462	0.397703	bot	green	color	852
4	0	1	0	1	0	1	0	bot	0.297105	0.00254676	0.700348	top	green	color	1973
5	0	0	1	0	1	1	0	bot	0.226776	0.00308516	0.770139	bot	green	color	1287
6	0	0	1	0	1	0	1	top	0.226776	0.00308516	0.770139	top	green	color	1270
7	0	0	1	0	1	0	1	bot	0.476513	0.00976848	0.513718	bot	green	color	2207
8	0	1	0	0	1	1	0	bot	0.726287	0.0271321	0.24658	top	green	color	2591
9	0	0	1	0	1	1	0	top	0.816777	0.00157701	0.181646	top	green	color	2039
10	0	0	1	0	1	0	1	top	0.965237	0.0020841	0.0326785	top	green	color	1338
11	0	0	1	0	1	1	0	top	0.965237	0.0020841	0.0326785	top	green	color	970
12	0	0	1	0	1	0	1	top	0.965237	0.0020841	0.0326785	top	green	color	852
13	0	0	1	0	1	0	1	bot	0.965237	0.0020841	0.0326785	bot	green	color	552
14	0	0	1	0	1	1	0	top	0.965237	0.0020841	0.0326785	top	green	color	668
15	0	0	1	1	0	0	1	top	0.965237	0.0020841	0.0326785	top	green	color	552
16	0	0	1	1	0	0	1	bot	0.965237	0.0020841	0.0326785	bot	green	color	802
17	0	0	1	1	0	0	1	top	0.965237	0.0020841	0.0326785	top	green	color	1371
18	0	0	1	0	1	1	0	bot	0.965237	0.0020841	0.0326785	bot	green	color	535
19	0	0	1	0	1	0	1	top	0.965237	0.0020841	0.0326785	top	green	color	485
20	0	0	1	1	0	1	0	top	0.965237	0.0020841	0.0326785	top	green	color	434
21	0	0	1	0	1	0	1	bot	0.965237	0.0020841	0.0326785	bot	green	color	585
22	0	1	0	0	1	1	0	top	0.965237	0.0020841	0.0326785	bot	green	color	468
23	0	0	1	0	1	0	1	top	0.965237	0.0020841	0.0326785	top	green	color	770
24	0	0	1	1	0	0	1	bot	0.965237	0.0020841	0.0326785	bot	green	color	434
25	0	0	1	0	1	0	1	top	0.965237	0.0020841	0.0326785	top	green	color	502
26	0	1	0	0	1	0	1	bot	0.965237	0.0020841	0.0326785	top	green	color	401
27	0	0	1	1	0	0	1	bot	0.965237	0.0020841	0.0326785	bot	green	color	635
28	0	0	1	1	0	0	1	top	0.965237	0.0020841	0.0326785	top	green	color	486
29	0	0	1	1	0	1	0	bot	0.965237	0.0020841	0.0326785	bot	green	color	418
30	0	0	1	0	1	0	1	top	0.965237	0.0020841	0.0326785	top	green	color	635
31	0	0	1	0	1	1	0	top	0.965237	0.0020841	0.0326785	top	green	color	953
32	0	0	1	1	0	1	0	top	0.965237	0.0020841	0.0326785	top	green	color	2691
33	0	0	1	1	0	1	0	bot	0.965237	0.0020841	0.0326785	bot	green	color	467
34	0	0	1	0	1	0	1	top	0.965237	0.0020841	0.0326785	top	green	color	434
35	0	0	1	0	1	1	0	bot	0.965237	0.0020841	0.0326785	bot	green	color	936
36	0	1	0	1	0	0	1	bot	0.965237	0.0020841	0.0326785	top	green	color	1171
37	0	0	1	0	1	0	1	top	0.965237	0.0020841	0.0326785	top	green	color	NaN
38	0	0	1	1	0	0	1	top	0.965237	0.0020841	0.0326785	top	green	color	585
39	0	0	1	1	0	0	1	bot	0.965237	0.0020841	0.0326785	bot	green	color	451
40	0	0	1	1	0	1	0	bot	0.965237	0.0020841	0.0326785	bot	green	color	601
1	0	1	0	0	1	1	0	bot	0.332928	0.332928	0.334145	bot	right	motion	685
2	0	1	0	0	1	1	0	top	0.332928	0.332928	0.334145	top	right	motion	536
3	0	0	1	0	1	1	0	bot	0.137983	0.402993	0.459024	bot	right	motion	2608
4	0	1	0	0	1	1	0	top	0.00199834	0.477309	0.520692	top	right	motion	1789
5	0	1	0	0	1	1	0	bot	0.108936	0.459148	0.431916	bot	right	motion	2123
6	0	0	1	0	1	0	1	bot	0.0001005	0.703645	0.296254	bot	right	motion	3894
7	0	0	1	0	1	1	0	top	0.00145597	0.76664	0.231904	top	right	motion	1722
8	0	0	1	0	1	1	0	bot	0.00145597	0.76664	0.231904	bot	right	motion	685
9	0	1	0	1	0	1	0	top	0.00010064	0.661232	0.338667	bot	right	motion	2657
10	0	0	1	0	1	1	0	top	0.00010064	0.661232	0.338667	top	right	motion	552
11	0	0	1	0	1	0	1	bot	0.00701683	0.984401	0.00858252	bot	right	motion	3694
12	0	0	1	0	1	0	1	top	0.00701683	0.984401	0.00858252	top	right	motion	552
13	0	0	1	0	1	0	1	bot	0.00701683	0.984401	0.00858252	bot	right	motion	534
14	0	1	0	1	0	0	1	bot	0.00701683	0.984401	0.00858252	top	right	motion	518
15	0	0	1	0	1	1	0	bot	0.00701683	0.984401	0.00858252	bot	right	motion	686
16	0	0	1	0	1	1	0	top	0.00701705	0.984432	0.00855087	top	right	motion	484
17	0	1	0	1	0	1	0	top	0.00701705	0.984432	0.00855087	bot	right	motion	603
18	0	0	1	0	1	0	1	top	0.00701705	0.984432	0.00855087	top	right	motion	651
19	0	0	1	0	1	0	1	bot	0.00701705	0.984432	0.00855087	bot	right	motion	635
20	0	0	1	0	1	0	1	top	0.00701705	0.984432	0.00855087	top	right	motion	685
21	0	0	1	0	1	1	0	bot	0.00701705	0.984432	0.00855087	bot	right	motion	1437
22	0	0	1	0	1	1	0	top	0.00701705	0.984432	0.00855087	top	right	motion	568
23	0	0	1	0	1	0	1	top	0.00701705	0.984432	0.00855087	top	right	motion	836
24	0	0	1	0	1	0	1	bot	0.00701705	0.984432	0.00855087	bot	right	motion	418
25	0	1	0	0	1	0	1	top	0.00701705	0.984432	0.00855087	top	right	motion	602
26	0	1	0	0	1	1	0	bot	0.00701705	0.984432	0.00855087	bot	right	motion	184
27	0	0	1	0	1	0	1	bot	0.00701705	0.984432	0.00855087	bot	right	motion	585
28	0	1	0	0	1	0	1	bot	0.00701705	0.984432	0.00855087	bot	right	motion	569
29	0	0	1	0	1	0	1	top	0.00701705	0.984432	0.00855087	top	right	motion	585
30	0	0	1	0	1	0	1	bot	0.00701705	0.984432	0.00855087	bot	right	motion	585
31	0	0	1	0	1	1	0	bot	0.00701705	0.984432	0.00855087	bot	right	motion	1087
32	0	1	0	0	1	1	0	bot	0.00701705	0.984432	0.00855087	bot	right	motion	501
33	0	0	1	0	1	1	0	top	0.00701705	0.984432	0.00855087	top	right	motion	518
34	0	0	1	0	1	0	1	bot	0.00701705	0.984432	0.00855087	bot	right	motion	753
35	0	1	0	0	1	1	0	bot	0.00701705	0.984432	0.00855087	bot	right	motion	551
36	0	0	1	0	1	0	1	top	0.00701705	0.984432	0.00855087	top	right	motion	517
37	0	1	0	0	1	1	0	top	0.00701705	0.984432	0.00855087	top	right	motion	552
38	0	1	0	0	1	0	1	bot	0.00701705	0.984432	0.00855087	bot	right	motion	1271
39	0	1	0	0	1	1	0	top	0.00701705	0.984432	0.00855087	top	right	motion	436
40	0	0	1	0	1	1	0	top	0.00701705	0.984432	0.00855087	top	right	motion	435
1	1	0	1	0	1	1	0	top	0.332928	0.332928	0.334145	top	circle	shape	535
2	1	1	0	1	0	0	1	top	0.332928	0.332928	0.334145	bot	circle	shape	469
3	1	1	0	0	1	0	1	bot	0.332928	0.332928	0.334145	top	circle	shape	385
4	1	1	0	0	1	0	1	top	0.332928	0.332928	0.334145	bot	circle	shape	401
5	1	1	0	1	0	1	0	top	0.227688	0.52891	0.243401	top	circle	shape	3076
6	1	0	1	0	1	1	0	bot	0.330691	0.346244	0.323065	bot	circle	shape	3193
7	1	0	1	1	0	1	0	bot	0.330691	0.346244	0.323065	bot	circle	shape	520
8	1	1	0	0	1	1	0	bot	0.296988	0.159985	0.543027	bot	circle	shape	3393
9	1	1	0	0	1	1	0	top	0.209912	0.219441	0.570647	top	circle	shape	2591
10	1	0	1	0	1	0	1	bot	0.223849	0.368148	0.408003	bot	right	motion	3561
11	1	1	0	0	1	1	0	bot	0.364378	0.48583	0.149792	bot	right	motion	2976
12	1	1	0	1	0	1	0	top	0.624008	0.279776	0.0962157	bot	right	motion	1856
13	1	0	1	1	0	0	1	bot	0.424491	0.424491	0.151017	top	right	motion	2758
14	1	1	0	0	1	1	0	bot	0.52035	0.378107	0.101543	bot	right	motion	2190
15	1	0	1	1	0	1	0	top	0.361799	0.320499	0.317702	bot	right	motion	NaN
16	1	0	1	0	1	1	0	bot	0.398609	0.228709	0.372681	bot	right	motion	3227
17	1	1	0	0	1	0	1	top	0.182149	0.42708	0.390771	top	right	motion	2524
18	1	0	1	1	0	1	0	top	0.457308	0.0851208	0.457572	top	circle	shape	2725
19	1	0	1	0	1	1	0	top	0.503898	0.000100012	0.496002	top	circle	shape	1271
20	1	0	1	1	0	1	0	bot	0.503898	0.000100012	0.496002	bot	circle	shape	468
21	1	0	1	0	1	1	0	top	0.46071	0.0956702	0.44362	top	circle	shape	2007
22	1	1	0	1	0	1	0	bot	0.322311	0.00638262	0.671306	bot	circle	shape	2123
23	1	0	1	1	0	0	1	top	0.43301	0.155742	0.411248	bot	circle	shape	2123
24	1	1	0	1	0	1	0	top	0.346971	0.154992	0.498038	top	circle	shape	2106
25	1	1	0	1	0	1	0	bot	0.23185	0.0922172	0.675933	bot	circle	shape	2943
26	1	0	1	1	0	1	0	top	0.156461	0.0269245	0.816615	top	circle	shape	3009
27	1	0	1	1	0	1	0	bot	0.0520444	0.000100127	0.947855	bot	circle	shape	3795
28	1	0	1	1	0	1	0	top	0.027799	0.0406777	0.931523	top	circle	shape	3779
29	1	0	1	1	0	1	0	bot	0.027799	0.0406777	0.931523	bot	circle	shape	568
30	1	0	1	0	1	0	1	bot	0.161133	0.0457445	0.793122	top	circle	shape	2174
31	1	0	1	1	0	1	0	bot	0.400495	0.052508	0.546997	bot	circle	shape	2792
32	1	0	1	0	1	1	0	top	0.683547	0.0497265	0.266726	top	circle	shape	2408
33	1	1	0	0	1	1	0	bot	0.547971	0.205686	0.246343	bot	right	motion	1923
34	1	0	1	0	1	0	1	bot	0.547971	0.205686	0.246343	bot	right	motion	635
35	1	0	1	0	1	0	1	top	0.589601	0.299118	0.11128	top	right	motion	1521
36	1	0	1	0	1	0	1	bot	0.574499	0.388717	0.036784	bot	right	motion	2407
37	1	1	0	0	1	1	0	top	0.563074	0.399954	0.0369725	top	right	motion	2341
38	1	1	0	0	1	0	1	bot	0.249983	0.716408	0.0336091	bot	right	motion	3627
39	1	1	0	0	1	1	0	top	0.131113	0.729518	0.139369	top	right	motion	1822
40	1	1	0	0	1	1	0	bot	0.131113	0.729518	0.139369	bot	right	motion	651
1	1	0	1	0	1	1	0	bot	0.332928	0.332928	0.334145	bot	right	motion	752
2	1	1	0	0	1	1	0	top	0.156384	0.45179	0.391826	top	right	motion	2491
3	1	0	1	0	1	0	1	bot	0.17264	0.669388	0.157972	bot	right	motion	2908
4	1	1	0	1	0	1	0	bot	0.195659	0.625222	0.179119	top	right	motion	2825
5	1	1	0	0	1	0	1	top	0.0672215	0.849451	0.0833274	top	right	motion	2658
6	1	0	1	0	1	0	1	bot	0.00272897	0.851447	0.145824	bot	right	motion	2508
7	1	1	0	0	1	0	1	top	0.00272897	0.851447	0.145824	top	right	motion	334
8	1	1	0	1	0	1	0	bot	0.0613344	0.857425	0.0812409	top	right	motion	2390
9	1	1	0	0	1	0	1	bot	0.0899969	0.867281	0.0427225	bot	red	color	1639
10	1	1	0	1	0	1	0	bot	0.406132	0.555447	0.0384209	bot	red	color	2440
11	1	1	0	1	0	0	1	top	0.695671	0.269982	0.0343472	top	red	color	NaN
12	1	1	0	1	0	1	0	top	0.431484	0.531163	0.0373532	top	red	color	3008
13	1	1	0	1	0	0	1	bot	0.483022	0.516878	9.999e-05	bot	red	color	3026
14	1	1	0	0	1	1	0	bot	0.769931	0.199186	0.0308837	bot	red	color	NaN
15	1	0	1	0	1	1	0	top	0.732964	0.209994	0.0570416	bot	red	color	1806
16	1	1	0	1	0	0	1	top	0.732964	0.209994	0.0570416	top	red	color	986
17	1	1	0	0	1	1	0	top	0.952501	0.0473993	9.999e-05	top	red	color	2340
18	1	1	0	1	0	0	1	bot	0.984471	0.00701733	0.00851133	bot	square	shape	1723
19	1	0	1	1	0	1	0	bot	0.588733	0.287869	0.123398	top	square	shape	3042
20	1	0	1	0	1	1	0	top	0.356592	0.304197	0.339211	bot	square	shape	2809
21	1	1	0	1	0	1	0	top	0.225636	0.196838	0.577526	bot	square	shape	2424
22	1	0	1	1	0	1	0	top	0.137448	0.315846	0.546706	bot	square	shape	3026
23	1	1	0	1	0	0	1	top	0.0954326	0.265087	0.63948	top	square	shape	2457
24	1	1	0	1	0	0	1	bot	0.325307	0.353738	0.320955	bot	square	shape	2307
25	1	0	1	0	1	0	1	bot	0.204489	0.24207	0.553441	bot	square	shape	2875
26	1	0	1	1	0	0	1	bot	0.159465	0.13809	0.702445	bot	square	shape	1606
27	1	1	0	0	1	1	0	bot	0.210226	0.219769	0.570004	top	square	shape	2022
28	1	1	0	1	0	1	0	top	0.33066	0.328031	0.341309	bot	square	shape	NaN
29	1	1	0	0	1	0	1	bot	0.59227	0.179314	0.228415	bot	square	shape	2174
30	1	1	0	1	0	0	1	top	0.664716	0.153113	0.182171	top	red	color	1371
31	1	1	0	0	1	0	1	bot	0.890755	0.0554551	0.0537899	bot	red	color	2340
32	1	0	1	0	1	1	0	bot	0.651013	0.287067	0.0619197	top	red	color	3445
33	1	0	1	0	1	0	1	top	0.744925	0.199132	0.0559426	bot	red	color	1388
34	1	0	1	1	0	0	1	bot	0.836564	0.109758	0.053678	top	red	color	2859
35	1	1	0	1	0	1	0	top	0.643235	0.173623	0.183142	top	red	color	1571
36	1	1	0	0	1	1	0	top	0.367037	0.326072	0.306891	top	red	color	2106
37	1	1	0	0	1	0	1	bot	0.414122	0.476194	0.109684	bot	red	color	2139
38	1	1	0	0	1	1	0	bot	0.471769	0.451253	0.0769783	top	square	shape	2140
39	1	0	1	0	1	0	1	bot	0.378282	0.555567	0.066151	bot	square	shape	2859
40	1	0	1	1	0	0	1	top	0.577134	0.278258	0.144608	top	square	shape	2073
1	1	0	1	1	0	0	1	top	0.332928	0.332928	0.334145	top	left	motion	803
2	1	0	1	0	1	0	1	top	0.43906	0.150588	0.410352	bot	left	motion	2224
3	1	0	1	1	0	1	0	top	0.656201	0.119741	0.224058	top	left	motion	2007
4	1	0	1	1	0	0	1	bot	0.656201	0.119741	0.224058	bot	left	motion	902
5	1	1	0	1	0	1	0	bot	0.713893	0.136585	0.149522	bot	left	motion	1923
6	1	0	1	1	0	1	0	bot	0.570866	0.235408	0.193726	bot	left	motion	2306
7	1	1	0	1	0	1	0	bot	0.192954	0.429814	0.377233	bot	left	motion	2859
8	1	0	1	1	0	0	1	top	0.000100377	0.719146	0.280754	top	left	motion	1387
9	1	0	1	1	0	0	1	bot	0.000100377	0.719146	0.280754	bot	left	motion	484
10	1	0	1	1	0	0	1	top	0.0670329	0.859721	0.0732458	top	left	motion	2492
11	1	0	1	1	0	0	1	bot	0.0670329	0.859721	0.0732458	bot	left	motion	468
12	1	1	0	1	0	1	0	bot	0.00676633	0.979574	0.01366	bot	red	color	2825
13	1	1	0	1	0	1	0	top	0.00676633	0.979574	0.01366	top	red	color	585
14	1	1	0	0	1	0	1	top	0.13869	0.711288	0.150022	top	red	color	3544
15	1	0	1	0	1	1	0	bot	0.287565	0.424088	0.288347	top	red	color	1822
16	1	1	0	1	0	0	1	bot	0.318165	0.369578	0.312256	bot	red	color	2808
17	1	1	0	1	0	0	1	top	0.370032	0.262684	0.367283	top	red	color	2708
18	1	0	1	1	0	0	1	bot	0.306083	0.263744	0.430173	top	red	color	2625
19	1	1	0	0	1	1	0	bot	0.398915	0.179264	0.421821	bot	red	color	2207
20	1	0	1	0	1	1	0	bot	0.264294	0.175974	0.559732	top	red	color	2307
21	1	1	0	1	0	1	0	bot	0.319005	0.0955919	0.585403	bot	red	color	1806
22	1	0	1	1	0	0	1	top	0.378568	0.233935	0.387497	bot	red	color	2792
23	1	1	0	0	1	1	0	top	0.320201	0.348883	0.330916	top	red	color	2574
24	1	1	0	1	0	0	1	top	0.378968	0.249655	0.371377	top	left	motion	2257
25	1	1	0	1	0	1	0	bot	0.539756	0.182413	0.277831	bot	left	motion	3544
26	1	0	1	1	0	1	0	top	0.387987	0.254903	0.357109	top	left	motion	2926
27	1	1	0	0	1	1	0	bot	0.24458	0.362366	0.393054	top	left	motion	2140
28	1	1	0	1	0	0	1	bot	0.24458	0.362366	0.393054	bot	left	motion	919
29	1	1	0	0	1	1	0	top	0.20263	0.341108	0.456262	bot	left	motion	3493
30	1	1	0	1	0	0	1	bot	0.418949	0.45821	0.122841	bot	left	motion	2190
31	1	1	0	1	0	1	0	top	0.480765	0.519135	9.999e-05	top	left	motion	3160
32	1	0	1	1	0	1	0	bot	0.2264	0.650955	0.122645	bot	left	motion	3595
33	1	1	0	1	0	1	0	top	0.2264	0.650955	0.122645	top	red	color	819
34	1	1	0	1	0	0	1	top	0.169214	0.768331	0.0624551	top	red	color	1371
35	1	1	0	0	1	0	1	bot	0.215407	0.586015	0.198578	bot	red	color	2842
36	1	1	0	0	1	1	0	top	0.3772	0.477351	0.145449	top	red	color	1587
37	1	1	0	1	0	0	1	top	0.633269	0.202886	0.163844	top	red	color	2942
38	1	0	1	0	1	0	1	top	0.543996	0.232161	0.223842	bot	red	color	2240
39	1	1	0	1	0	0	1	top	0.698349	0.189361	0.112291	top	red	color	1522
40	1	1	0	1	0	0	1	bot	0.698349	0.189361	0.112291	bot	red	color	1304
1	0	0	1	1	0	0	1	top	0.332928	0.332928	0.334145	top	green	color	686
2	0	0	1	1	0	0	1	bot	0.332928	0.332928	0.334145	bot	green	color	552
3	0	1	0	0	1	1	0	bot	0.332928	0.332928	0.334145	top	green	color	519
4	0	0	1	1	0	0	1	bot	0.332928	0.332928	0.334145	bot	green	color	586
5	0	0	1	1	0	1	0	top	0.44735	0.515321	0.0373289	top	green	color	2724
6	0	0	1	1	0	1	0	bot	0.478507	0.521393	9.999e-05	bot	green	color	2307
7	0	0	1	1	0	0	1	top	0.478507	0.521393	9.999e-05	top	green	color	552
8	0	0	1	1	0	0	1	bot	0.478507	0.521393	9.999e-05	bot	green	color	552
9	0	0	1	0	1	1	0	bot	0.720973	0.245529	0.0334979	bot	green	color	3610
10	0	0	1	0	1	1	0	top	0.879782	0.0965347	0.0236828	top	green	color	1738
11	0	1	0	1	0	1	0	top	0.742113	0.225697	0.0321904	bot	green	color	1906
12	0	0	1	1	0	0	1	top	0.742113	0.225697	0.0321904	top	green	color	501
13	0	1	0	1	0	0	1	bot	0.485838	0.476775	0.0373864	top	green	color	2323
14	0	0	1	1	0	0	1	bot	0.485838	0.476775	0.0373864	bot	green	color	602
15	0	0	1	1	0	0	1	top	0.485838	0.476775	0.0373864	top	green	color	484
16	0	0	1	1	0	1	0	bot	0.485838	0.476775	0.0373864	bot	green	color	401
17	0	0	1	1	0	0	1	top	0.485838	0.476775	0.0373864	top	green	color	618
18	0	0	1	1	0	0	1	bot	0.485838	0.476775	0.0373864	bot	green	color	451
19	0	1	0	0	1	1	0	bot	0.485838	0.476775	0.0373864	top	green	color	601
20	0	0	1	0	1	1	0	top	0.758311	0.210215	0.0314739	top	green	color	1889
21	0	0	1	0	1	1	0	bot	0.952501	0.0473993	9.999e-05	bot	green	color	2976
22	0	0	1	0	1	1	0	top	0.98979	0.00335347	0.00685683	top	green	color	1672
23	0	1	0	1	0	0	1	top	0.893816	0.106084	9.999e-05	bot	green	color	3494
24	0	0	1	1	0	0	1	top	0.884524	0.092229	0.0232468	top	green	color	619
25	0	1	0	0	1	1	0	top	0.884524	0.092229	0.0232468	bot	green	color	603
26	0	0	1	0	1	1	0	top	0.981843	0.0180569	9.999e-05	top	green	color	2842
27	0	0	1	1	0	1	0	bot	0.981843	0.0180569	9.999e-05	bot	green	color	518
28	0	0	1	1	0	1	0	top	0.981843	0.0180569	9.999e-05	top	green	color	351
29	0	1	0	0	1	0	1	top	0.981843	0.0180569	9.999e-05	bot	green	color	1322
30	0	0	1	0	1	0	1	top	0.981843	0.0180569	9.999e-05	top	green	color	468
31	0	0	1	0	1	0	1	bot	0.979586	0.020314	9.999e-05	bot	green	color	434
32	0	1	0	0	1	1	0	bot	0.979586	0.020314	9.999e-05	top	green	color	501
33	0	0	1	1	0	1	0	bot	0.979586	0.020314	9.999e-05	bot	green	color	568
34	0	1	0	1	0	1	0	bot	0.979586	0.020314	9.999e-05	top	green	color	937
35	0	0	1	0	1	0	1	bot	0.979586	0.020314	9.999e-05	bot	green	color	619
36	0	0	1	1	0	1	0	top	0.979586	0.020314	9.999e-05	top	green	color	535
37	0	0	1	1	0	0	1	top	0.949294	0.0350355	0.0156705	top	green	color	3945
38	0	0	1	1	0	0	1	bot	0.89873	0.0793499	0.0219198	bot	green	color	2825
39	0	1	0	0	1	1	0	bot	0.89873	0.0793499	0.0219198	top	green	color	535
40	0	0	1	0	1	0	1	bot	0.964097	0.0227467	0.0131567	bot	green	color	3177
1	1	0	1	0	1	1	0	top	0.281475	0.335758	0.382767	top	green	color	2156
2	1	1	0	1	0	0	1	top	0.302003	0.334079	0.363919	bot	green	color	919
3	1	0	1	1	0	0	1	bot	0.319998	0.327936	0.352066	bot	green	color	1605
4	1	0	1	0	1	0	1	bot	0.443743	0.142837	0.413421	bot	green	color	3009
5	1	0	1	0	1	0	1	top	0.504676	0.0122018	0.483122	top	green	color	2055
6	1	0	1	0	1	1	0	bot	0.642921	0.0111439	0.345935	bot	green	color	2341
7	1	0	1	1	0	1	0	top	0.651044	0.0130144	0.335942	top	green	color	1789
8	1	0	1	1	0	0	1	bot	0.821199	0.0111594	0.167641	bot	green	color	1989
9	1	1	0	1	0	0	1	bot	0.809593	0.0118498	0.178557	top	green	color	1622
10	1	1	0	0	1	1	0	bot	0.809593	0.0118498	0.178557	bot	right	motion	1956
11	1	0	1	0	1	1	0	top	0.351855	0.379298	0.268847	top	right	motion	2758
12	1	1	0	1	0	1	0	top	0.104693	0.286468	0.608838	bot	right	motion	2642
13	1	0	1	0	1	0	1	top	0.10173	0.357411	0.540859	top	right	motion	1855
14	1	1	0	0	1	1	0	bot	0.0698922	0.402713	0.527395	bot	right	motion	2557
15	1	1	0	0	1	1	0	top	0.0698922	0.402713	0.527395	top	right	motion	953
16	1	0	1	0	1	1	0	top	0.0243788	0.409862	0.565759	top	right	motion	1421
17	1	1	0	1	0	0	1	top	0.330405	0.325143	0.344452	bot	right	motion	2290
18	1	1	0	1	0	0	1	bot	0.492295	0.0833562	0.424349	top	right	motion	2758
19	1	0	1	1	0	1	0	bot	0.542464	0.420148	0.0373878	top	right	motion	2491
20	1	1	0	0	1	0	1	bot	0.333389	0.320198	0.346413	bot	right	motion	2992
21	1	1	0	0	1	0	1	top	0.260679	0.143485	0.595836	top	right	motion	3260
22	1	0	1	0	1	0	1	bot	0.0244374	0.15088	0.824682	bot	right	motion	2140
23	1	0	1	0	1	0	1	top	0.0261719	0.152201	0.821627	top	right	motion	1003
24	1	1	0	1	0	1	0	top	0.404752	0.184342	0.410906	bot	right	motion	2357
25	1	1	0	1	0	1	0	bot	0.320204	0.333396	0.3464	top	right	motion	1437
26	1	1	0	1	0	0	1	top	0.438278	0.400756	0.160966	bot	circle	shape	2491
27	1	1	0	0	1	1	0	top	0.730231	0.195999	0.0737701	top	circle	shape	2825
28	1	0	1	1	0	1	0	bot	0.828642	0.075562	0.0957962	bot	circle	shape	1922
29	1	1	0	1	0	0	1	bot	0.327441	0.266626	0.405933	top	circle	shape	2825
30	1	0	1	0	1	1	0	bot	0.305389	0.313512	0.381099	bot	circle	shape	2056
31	1	0	1	0	1	1	0	top	0.272287	0.324788	0.402925	top	circle	shape	1221
32	1	1	0	1	0	1	0	top	0.657123	0.194223	0.148654	top	circle	shape	2574
33	1	0	1	1	0	1	0	top	0.848738	0.124615	0.0266475	top	circle	shape	1672
34	1	1	0	0	1	0	1	top	0.334693	0.268813	0.396494	bot	circle	shape	2994
35	1	0	1	1	0	1	0	top	0.331938	0.271542	0.39652	top	circle	shape	2173
36	1	1	0	0	1	1	0	top	0.437283	0.12431	0.438407	top	right	motion	2256
37	1	1	0	1	0	0	1	bot	0.856875	0.0730149	0.07011	top	right	motion	2156
38	1	1	0	0	1	0	1	bot	0.970558	0.0293424	9.999e-05	bot	right	motion	2223
39	1	0	1	1	0	1	0	bot	0.742624	0.13164	0.125736	top	right	motion	2658
40	1	1	0	0	1	1	0	bot	0.417294	0.317734	0.264971	bot	right	motion	1622
1	0	0	1	0	1	0	1	top	0.327997	0.335851	0.336153	top	green	color	1069
2	0	0	1	0	1	1	0	bot	0.460668	0.416776	0.122556	bot	green	color	1437
3	0	0	1	1	0	1	0	top	0.577277	0.0908414	0.331882	top	green	color	3359
4	0	0	1	1	0	0	1	bot	0.598031	0.0572489	0.34472	bot	green	color	2240
5	0	0	1	0	1	0	1	top	0.605696	0.0500332	0.344271	top	green	color	1505
6	0	0	1	1	0	1	0	top	0.938067	0.0247496	0.0371832	top	green	color	2240
7	0	1	0	0	1	1	0	top	0.948266	0.0211337	0.0306007	bot	green	color	668
8	0	0	1	1	0	1	0	bot	0.956432	0.015589	0.027979	bot	green	color	1004
9	0	0	1	0	1	1	0	top	0.956432	0.015589	0.027979	top	green	color	902
10	0	0	1	0	1	0	1	bot	0.942967	0.0248986	0.0321346	bot	green	color	1154
11	0	0	1	0	1	1	0	top	0.961247	0.0157273	0.0230255	top	green	color	2508
12	0	1	0	0	1	1	0	top	0.959182	0.0137722	0.0270462	bot	green	color	1071
13	0	0	1	0	1	0	1	bot	0.959182	0.0137722	0.0270462	bot	green	color	736
14	0	0	1	0	1	1	0	bot	0.959182	0.0137722	0.0270462	bot	green	color	719
15	0	0	1	1	0	0	1	bot	0.95321	0.0213686	0.0254213	bot	green	color	1890
16	0	0	1	1	0	1	0	bot	0.95321	0.0213686	0.0254213	bot	green	color	1071
17	0	1	0	1	0	1	0	bot	0.95321	0.0213686	0.0254213	top	green	color	986
18	0	0	1	1	0	0	1	top	0.95321	0.0213686	0.0254213	top	green	color	719
19	0	0	1	1	0	0	1	bot	0.950627	0.0232776	0.0260953	bot	green	color	818
20	0	0	1	1	0	1	0	bot	0.88654	0.0437932	0.0696671	bot	green	color	1052
21	0	0	1	1	0	1	0	top	0.964097	0.0227467	0.0131567	top	green	color	1689
22	0	0	1	1	0	1	0	bot	0.964097	0.0227467	0.0131567	bot	green	color	986
23	0	0	1	1	0	0	1	bot	0.969098	0.0187203	0.0121815	bot	green	color	1271
24	0	0	1	0	1	0	1	bot	0.969098	0.0187203	0.0121815	bot	green	color	1388
25	0	0	1	0	1	0	1	top	0.9841	0.0157998	9.999e-05	top	green	color	1572
26	0	0	1	1	0	1	0	bot	0.979235	0.010833	0.00993237	bot	green	color	NaN
27	0	0	1	0	1	1	0	top	0.979586	0.020314	9.999e-05	top	green	color	920
28	0	0	1	1	0	1	0	top	0.979586	0.020314	9.999e-05	top	green	color	987
29	0	1	0	1	0	1	0	bot	0.9841	0.0157998	9.999e-05	top	green	color	1304
30	0	1	0	0	1	1	0	bot	0.666365	0.117271	0.216364	top	green	color	2642
31	0	0	1	0	1	0	1	bot	0.647411	0.129247	0.223342	bot	green	color	NaN
32	0	0	1	0	1	1	0	bot	0.755045	0.0464292	0.198526	bot	green	color	1405
33	0	0	1	1	0	0	1	bot	0.838937	0.00700703	0.154056	bot	green	color	1872
34	0	0	1	0	1	1	0	bot	0.933761	0.0210691	0.0451696	bot	green	color	1956
35	0	0	1	1	0	0	1	top	0.94969	0.0138088	0.0365017	top	green	color	1355
36	0	0	1	0	1	1	0	top	0.94969	0.0138088	0.0365017	top	green	color	1104
37	0	0	1	0	1	1	0	bot	0.94969	0.0138088	0.0365017	bot	green	color	970
38	0	0	1	1	0	1	0	top	0.956353	0.0155877	0.028059	top	green	color	820
39	0	0	1	1	0	0	1	top	0.956353	0.0155877	0.028059	top	green	color	1738
40	0	1	0	0	1	1	0	top	0.974612	9.98811e-05	0.025288	bot	green	color	1571
1	1	1	0	1	0	1	0	bot	0.332928	0.332928	0.334145	bot	circle	shape	869
2	1	1	0	1	0	1	0	top	0.332928	0.332928	0.334145	top	circle	shape	920
3	1	1	0	0	1	1	0	bot	0.351195	0.333174	0.315631	bot	circle	shape	803
4	1	0	1	0	1	1	0	bot	0.0127957	0.565948	0.421257	bot	circle	shape	2340
5	1	0	1	0	1	1	0	top	0.0127957	0.565948	0.421257	top	circle	shape	NaN
6	1	0	1	0	1	1	0	bot	0.0127957	0.565948	0.421257	bot	circle	shape	902
7	1	1	0	1	0	1	0	bot	0.0094161	0.159465	0.831119	bot	circle	shape	2306
8	1	0	1	1	0	1	0	top	0.0094161	0.159465	0.831119	top	circle	shape	3628
9	1	0	1	0	1	1	0	bot	0.0260461	0.160007	0.813947	bot	circle	shape	1822
10	1	0	1	1	0	0	1	top	0.804228	0.0740994	0.121673	bot	red	color	3026
11	1	0	1	1	0	1	0	top	0.420555	0.324054	0.255391	bot	red	color	2575
12	1	1	0	1	0	1	0	top	0.211094	0.534712	0.254194	top	red	color	1839
13	1	1	0	1	0	0	1	bot	0.20451	0.681285	0.114205	bot	red	color	2374
14	1	0	1	0	1	1	0	bot	0.21303	0.62599	0.16098	top	red	color	2943
15	1	1	0	0	1	1	0	top	0.233203	0.21125	0.555547	top	red	color	2725
16	1	1	0	1	0	0	1	top	0.31835	0.310286	0.371364	top	red	color	3026
17	1	0	1	0	1	0	1	top	0.391593	0.103276	0.505131	bot	red	color	3744
18	1	0	1	0	1	0	1	bot	0.379735	0.154592	0.465673	bot	square	shape	1838
19	1	1	0	0	1	0	1	top	0.549122	0.187768	0.26311	top	square	shape	2675
20	1	0	1	0	1	0	1	bot	0.107403	0.802572	0.0900256	bot	square	shape	3293
21	1	0	1	0	1	0	1	top	0.0932141	0.815413	0.0913729	top	square	shape	1655
22	1	1	0	0	1	1	0	bot	0.0821719	0.810483	0.107345	top	square	shape	1454
23	1	0	1	1	0	0	1	bot	0.234436	0.568349	0.197215	bot	square	shape	1470
24	1	0	1	1	0	0	1	top	0.330324	0.338141	0.331535	top	square	shape	2156
25	1	0	1	1	0	1	0	bot	0.203296	0.596491	0.200213	top	square	shape	2474
26	1	0	1	1	0	0	1	top	0.394571	0.511334	0.0940952	bot	right	motion	2524
27	1	0	1	1	0	0	1	bot	0.417736	0.0283639	0.553901	top	right	motion	NaN
28	1	1	0	1	0	0	1	bot	0.40938	0.0316316	0.558989	top	right	motion	NaN
29	1	0	1	1	0	1	0	bot	0.44569	0.087979	0.466331	top	right	motion	1890
30	1	1	0	0	1	0	1	bot	0.18419	0.259673	0.556136	bot	right	motion	2124
31	1	1	0	1	0	1	0	top	0.851739	0.0770255	0.0712353	bot	right	motion	2240
32	1	0	1	0	1	0	1	top	0.580981	0.203867	0.215152	top	right	motion	1956
33	1	0	1	0	1	0	1	bot	0.463516	0.280141	0.256343	bot	right	motion	1589
34	1	0	1	0	1	0	1	top	0.265095	0.247352	0.487553	top	square	shape	2206
35	1	1	0	0	1	1	0	top	0.378374	0.252087	0.369539	bot	square	shape	1890
36	1	0	1	1	0	0	1	top	0.207941	0.565354	0.226705	top	square	shape	2207
37	1	1	0	1	0	0	1	top	0.067124	0.45884	0.474036	top	square	shape	2391
38	1	1	0	0	1	1	0	top	0.445208	0.121772	0.43302	bot	square	shape	1621
39	1	0	1	1	0	0	1	top	0.314713	0.333234	0.352053	top	square	shape	2173
40	1	0	1	1	0	1	0	bot	0.533904	0.219912	0.246184	top	square	shape	2090
1	0	1	0	0	1	0	1	top	0.338151	0.335556	0.326292	top	right	motion	1171
2	0	1	0	1	0	0	1	top	0.462248	0.119515	0.418237	bot	right	motion	1621
3	0	0	1	0	1	0	1	bot	0.133738	0.0881238	0.778138	bot	right	motion	NaN
4	0	0	1	1	0	1	0	bot	0.138552	0.0815378	0.77991	top	right	motion	1872
5	0	0	1	0	1	0	1	bot	0.222984	0.0297552	0.747261	bot	right	motion	2341
6	0	0	1	0	1	1	0	top	0.51259	0.433182	0.054228	top	right	motion	2491
7	0	1	0	0	1	0	1	top	0.264971	0.674439	0.0605901	top	right	motion	2909
8	0	1	0	0	1	0	1	bot	0.132999	0.80993	0.0570708	bot	right	motion	1571
9	0	1	0	0	1	1	0	bot	0.0943273	0.88165	0.0240224	bot	right	motion	1973
10	0	0	1	0	1	0	1	bot	0.0538431	0.927394	0.0187628	bot	right	motion	1788
11	0	1	0	0	1	1	0	bot	0.00335357	0.98982	0.00682654	bot	right	motion	1588
12	0	0	1	0	1	1	0	bot	0.00902844	0.990872	9.999e-05	bot	right	motion	768
13	0	0	1	1	0	0	1	bot	0.00902844	0.990872	9.999e-05	top	right	motion	953
14	0	1	0	0	1	0	1	bot	0.00902844	0.990872	9.999e-05	bot	right	motion	1220
15	0	0	1	0	1	0	1	bot	0.00902844	0.990872	9.999e-05	bot	right	motion	1036
16	0	1	0	0	1	0	1	top	0.00902844	0.990872	9.999e-05	top	right	motion	786
17	0	0	1	0	1	0	1	bot	0.00902844	0.990872	9.999e-05	bot	right	motion	1671
18	0	0	1	0	1	1	0	top	0.00902844	0.990872	9.999e-05	top	right	motion	802
19	0	1	0	1	0	1	0	top	0.00902844	0.990872	9.999e-05	bot	right	motion	835
20	0	1	0	0	1	1	0	top	0.00902844	0.990872	9.999e-05	top	right	motion	400
21	0	0	1	0	1	0	1	bot	0.00902844	0.990872	9.999e-05	bot	right	motion	853
22	0	0	1	0	1	1	0	bot	0.00902844	0.990872	9.999e-05	bot	right	motion	853
23	0	0	1	1	0	0	1	bot	0.00902844	0.990872	9.999e-05	top	right	motion	920
24	0	0	1	1	0	1	0	top	0.00902844	0.990872	9.999e-05	bot	right	motion	518
25	0	1	0	0	1	0	1	top	0.00902844	0.990872	9.999e-05	top	right	motion	869
26	0	0	1	0	1	0	1	bot	0.00902844	0.990872	9.999e-05	bot	right	motion	518
27	0	0	1	0	1	0	1	top	0.00902844	0.990872	9.999e-05	top	right	motion	602
28	0	0	1	0	1	1	0	top	0.00902844	0.990872	9.999e-05	top	right	motion	668
29	0	0	1	0	1	0	1	bot	0.00902844	0.990872	9.999e-05	bot	right	motion	752
30	0	1	0	1	0	0	1	top	0.00902844	0.990872	9.999e-05	bot	right	motion	803
31	0	1	0	0	1	1	0	top	0.00902844	0.990872	9.999e-05	top	right	motion	669
32	0	1	0	1	0	1	0	bot	0.0160384	0.96623	0.0177318	top	right	motion	1521
33	0	1	0	0	1	1	0	top	0.0288539	0.956534	0.0146121	top	right	motion	1805
34	0	0	1	0	1	1	0	bot	0.0288539	0.956534	0.0146121	bot	right	motion	702
35	0	1	0	0	1	0	1	top	0.0288539	0.956534	0.0146121	top	right	motion	1087
36	0	1	0	0	1	1	0	bot	0.0707974	0.908133	0.02107	bot	right	motion	1204
37	0	0	1	0	1	1	0	top	0.0707974	0.908133	0.02107	top	right	motion	1002
38	0	0	1	0	1	1	0	bot	0.00891097	0.981853	0.00923643	bot	right	motion	1188
39	0	1	0	0	1	1	0	top	0.00891097	0.981853	0.00923643	top	right	motion	602
40	0	1	0	0	1	1	0	bot	0.00891097	0.981853	0.00923643	bot	right	motion	769
1	0	0	1	1	0	1	0	bot	0.332928	0.332928	0.334145	bot	left	motion	752
2	0	0	1	1	0	1	0	top	0.38298	0.0841548	0.532865	top	left	motion	2290
3	0	1	0	1	0	1	0	bot	0.271933	0.0769226	0.651144	bot	left	motion	1606
4	0	1	0	1	0	0	1	bot	0.516723	0.0741925	0.409084	bot	left	motion	2006
5	0	1	0	1	0	1	0	top	0.621286	0.0683144	0.310399	top	left	motion	1839
6	0	0	1	1	0	0	1	bot	0.621286	0.0683144	0.310399	bot	left	motion	686
7	0	0	1	1	0	1	0	top	0.677862	0.251839	0.070299	top	left	motion	1906
8	0	1	0	1	0	1	0	top	0.00287844	0.634904	0.362218	top	left	motion	2022
9	0	1	0	1	0	0	1	bot	0.0208576	0.758949	0.220194	bot	left	motion	1956
10	0	1	0	1	0	0	1	top	0.00650622	0.827092	0.166402	top	left	motion	1906
11	0	1	0	0	1	0	1	top	0.00650622	0.827092	0.166402	bot	left	motion	935
12	0	0	1	1	0	1	0	top	0.0592113	0.880181	0.0606075	top	left	motion	1353
13	0	1	0	1	0	0	1	bot	0.027127	0.945383	0.0274901	bot	left	motion	1355
14	0	1	0	1	0	1	0	top	9.99127e-05	0.970343	0.0295575	top	left	motion	2475
15	0	1	0	1	0	1	0	bot	0.0019452	0.969938	0.028117	bot	left	motion	802
16	0	0	1	1	0	0	1	bot	0.0019452	0.969938	0.028117	bot	left	motion	435
17	0	0	1	1	0	1	0	top	0.0019452	0.969938	0.028117	top	left	motion	1103
18	0	1	0	1	0	1	0	bot	0.00677762	0.96569	0.0275329	bot	left	motion	736
19	0	0	1	1	0	1	0	top	0.00677762	0.96569	0.0275329	top	left	motion	1438
20	0	1	0	0	1	1	0	top	0.00677762	0.96569	0.0275329	bot	left	motion	1287
21	0	1	0	1	0	1	0	bot	0.00520574	0.964022	0.0307718	bot	left	motion	919
22	0	0	1	1	0	1	0	bot	0.0101949	0.964619	0.0251859	bot	left	motion	836
23	0	0	1	1	0	0	1	top	0.0137719	0.959163	0.0270651	top	left	motion	1404
24	0	0	1	0	1	0	1	top	0.0175467	0.751756	0.230697	bot	left	motion	2257
25	0	0	1	1	0	1	0	top	0.542566	0.420227	0.0372064	top	left	motion	1471
26	0	0	1	1	0	0	1	bot	0.706854	0.258744	0.0344018	bot	left	motion	2792
27	0	1	0	1	0	0	1	top	0.0171972	0.307459	0.675344	top	left	motion	2726
28	0	1	0	0	1	0	1	top	0.00975823	0.19753	0.792712	bot	left	motion	2173
29	0	1	0	1	0	1	0	top	0.526315	0.0450748	0.42861	top	left	motion	2424
30	0	1	0	1	0	0	1	bot	0.526315	0.0450748	0.42861	bot	left	motion	1421
31	0	1	0	1	0	1	0	bot	0.876837	0.0442145	0.0789483	bot	left	motion	1972
32	0	0	1	1	0	1	0	bot	0.876837	0.0442145	0.0789483	bot	left	motion	2256
33	0	1	0	1	0	0	1	bot	0.839645	0.160255	9.999e-05	bot	left	motion	1756
34	0	0	1	1	0	0	1	bot	0.00426286	0.435277	0.56046	bot	left	motion	1989
35	0	1	0	1	0	0	1	bot	0.00426286	0.435277	0.56046	bot	left	motion	853
36	0	1	0	1	0	1	0	bot	0.0125883	0.430566	0.556845	bot	left	motion	1003
37	0	1	0	1	0	1	0	top	0.252134	0.600766	0.1471	top	left	motion	1872
38	0	0	1	1	0	0	1	top	0.0810896	0.886092	0.0328186	top	left	motion	1437
39	0	0	1	1	0	0	1	bot	0.0108325	0.979185	0.00998283	bot	left	motion	2189
40	0	0	1	1	0	1	0	bot	0.0225711	0.977329	9.999e-05	bot	left	motion	1823
1	1	1	0	1	0	1	0	bot	0.33063	0.33063	0.338739	bot	red	color	820
2	1	1	0	0	1	1	0	top	0.335621	0.322492	0.341887	top	red	color	669
3	1	0	1	0	1	1	0	bot	0.335621	0.322492	0.341887	top	red	color	1455
4	1	0	1	0	1	1	0	top	0.335621	0.322492	0.341887	bot	red	color	1723
5	1	1	0	1	0	0	1	top	0.335621	0.322492	0.341887	top	red	color	885
6	1	1	0	0	1	1	0	bot	0.142533	0.0937741	0.763693	bot	red	color	2658
7	1	0	1	1	0	0	1	bot	0.142533	0.0937741	0.763693	top	red	color	1137
8	1	0	1	1	0	1	0	top	0.0280093	0.0451272	0.926863	bot	red	color	2140
9	1	0	1	0	1	0	1	top	0.0280093	0.0451272	0.926863	bot	red	color	1838
10	1	1	0	1	0	1	0	top	0.0308745	0.0436796	0.925446	bot	right	motion	1120
11	1	0	1	0	1	0	1	top	0.0295545	0.0466232	0.923822	top	right	motion	937
12	1	0	1	0	1	1	0	bot	0.0367559	0.0410233	0.922221	bot	right	motion	903
13	1	1	0	0	1	1	0	bot	0.0367559	0.0410233	0.922221	bot	right	motion	1036
14	1	1	0	0	1	0	1	bot	0.0367559	0.0410233	0.922221	bot	right	motion	1421
15	1	0	1	0	1	1	0	bot	0.0367559	0.0410233	0.922221	bot	right	motion	635
16	1	0	1	1	0	0	1	bot	0.0353521	0.0438646	0.920783	top	right	motion	1320
17	1	0	1	0	1	1	0	bot	0.357225	0.0433612	0.599414	bot	right	motion	1420
18	1	0	1	0	1	0	1	top	0.449797	9.99293e-05	0.550103	top	right	motion	3276
19	1	1	0	1	0	0	1	top	0.271467	0.0371083	0.691425	bot	circle	shape	1738
20	1	1	0	0	1	1	0	top	0.334664	0.000100024	0.665236	top	circle	shape	1805
21	1	1	0	1	0	0	1	top	0.334664	0.000100024	0.665236	bot	circle	shape	1839
22	1	0	1	0	1	0	1	top	0.190877	0.26268	0.546443	bot	circle	shape	1522
23	1	1	0	1	0	0	1	bot	0.193684	0.259157	0.547159	top	circle	shape	2173
24	1	1	0	0	1	0	1	top	0.216601	0.508704	0.274694	bot	circle	shape	2875
25	1	0	1	0	1	1	0	bot	0.113207	0.638325	0.248469	bot	circle	shape	2541
26	1	0	1	1	0	1	0	top	0.417594	0.0333606	0.549046	top	circle	shape	1270
27	1	0	1	0	1	1	0	bot	0.417594	0.0333606	0.549046	bot	circle	shape	2725
28	1	1	0	0	1	1	0	bot	0.631991	0.367909	9.999e-05	bot	red	color	3142
29	1	1	0	1	0	1	0	bot	0.741859	0.22562	0.032521	bot	red	color	3244
30	1	0	1	0	1	1	0	top	0.0608601	0.00943476	0.929705	bot	red	color	1923
31	1	1	0	1	0	1	0	top	0.0298813	0.000100031	0.970019	top	red	color	1771
32	1	0	1	1	0	1	0	bot	0.0314001	0.000500178	0.9681	top	red	color	1337
33	1	0	1	1	0	1	0	top	0.0314001	0.000500178	0.9681	bot	red	color	686
34	1	0	1	1	0	1	0	bot	0.0314001	0.000500178	0.9681	top	red	color	3527
35	1	1	0	0	1	1	0	top	0.0314001	0.000500178	0.9681	top	red	color	751
36	1	1	0	1	0	1	0	bot	0.0314001	0.000500178	0.9681	bot	circle	shape	NaN
37	1	1	0	1	0	0	1	top	0.0284326	0.00191635	0.969651	bot	circle	shape	752
38	1	1	0	0	1	1	0	top	0.0298813	0.000100031	0.970019	top	circle	shape	401
39	1	1	0	0	1	1	0	bot	0.0298813	0.000100031	0.970019	bot	circle	shape	669
40	1	1	0	1	0	0	1	bot	0.0343296	0.000100046	0.96557	top	circle	shape	652
1	1	0	1	0	1	0	1	top	0.327745	0.343346	0.328909	top	green	color	1687
2	1	0	1	0	1	1	0	bot	0.486036	0.35464	0.159324	bot	green	color	2240
3	1	1	0	0	1	1	0	top	0.00898857	0.919644	0.0713679	bot	green	color	3877
4	1	0	1	1	0	0	1	top	0.694508	0.198013	0.10748	top	green	color	3160
5	1	1	0	1	0	0	1	top	0.17908	0.617331	0.203589	bot	green	color	3678
6	1	0	1	0	1	0	1	top	0.224206	0.185394	0.5904	top	green	color	3109
7	1	1	0	0	1	1	0	top	0.188938	0.625169	0.185893	bot	green	color	2090
8	1	0	1	1	0	0	1	top	0.166653	0.244437	0.58891	top	green	color	3076
9	1	0	1	0	1	1	0	top	0.227289	0.557478	0.215233	top	green	color	3612
10	1	0	1	0	1	0	1	bot	0.205355	0.158167	0.636478	bot	green	color	3879
11	1	1	0	0	1	0	1	top	0.0465449	0.544009	0.409446	bot	green	color	2541
12	1	0	1	0	1	1	0	top	0.154248	0.700848	0.144905	top	green	color	1956
13	1	1	0	1	0	1	0	top	0.165993	0.648664	0.185343	bot	right	motion	2508
14	1	1	0	1	0	1	0	bot	0.251422	0.479361	0.269217	top	right	motion	2374
15	1	1	0	0	1	0	1	bot	0.451339	0.301045	0.247616	bot	right	motion	2257
16	1	0	1	0	1	1	0	bot	0.285696	0.549547	0.164758	bot	right	motion	3760
17	1	1	0	0	1	0	1	top	0.227822	0.549697	0.222481	top	right	motion	1287
18	1	0	1	0	1	0	1	bot	0.0834021	0.492566	0.424032	bot	right	motion	1755
19	1	0	1	0	1	1	0	top	0.19591	0.632996	0.171094	top	right	motion	2959
20	1	0	1	0	1	1	0	bot	0.217574	0.536449	0.245977	bot	right	motion	1538
21	1	0	1	1	0	0	1	bot	0.45045	0.321497	0.228053	top	right	motion	3260
22	1	1	0	0	1	0	1	top	0.23905	0.377651	0.383299	top	right	motion	2324
23	1	1	0	1	0	0	1	top	0.372733	0.260035	0.367232	bot	right	motion	2424
24	1	0	1	0	1	1	0	top	0.32771	0.335556	0.336734	bot	red	color	1455
25	1	1	0	1	0	1	0	top	0.194238	0.329488	0.476274	top	red	color	2624
26	1	1	0	0	1	0	1	top	0.182946	0.498249	0.318805	top	red	color	3309
27	1	0	1	1	0	0	1	top	0.264355	0.43778	0.297865	bot	red	color	2156
28	1	0	1	1	0	0	1	bot	0.384363	0.436405	0.179233	top	red	color	2223
29	1	1	0	1	0	0	1	top	0.257747	0.494642	0.247611	top	red	color	2975
30	1	1	0	1	0	1	0	bot	0.241299	0.577322	0.181379	bot	red	color	2574
31	1	0	1	1	0	1	0	top	0.194703	0.630488	0.174809	bot	red	color	2156
32	1	1	0	1	0	0	1	bot	0.145785	0.71119	0.143026	bot	left	motion	2123
33	1	1	0	0	1	0	1	top	0.19035	0.635683	0.173967	bot	left	motion	2055
34	1	0	1	1	0	1	0	top	0.240753	0.48457	0.274677	top	left	motion	2022
35	1	1	0	1	0	0	1	bot	0.0194748	0.955917	0.0246084	bot	left	motion	1437
36	1	1	0	0	1	0	1	top	0.0910842	0.828424	0.0804914	bot	left	motion	1955
37	1	0	1	0	1	0	1	top	0.256497	0.285386	0.458117	bot	left	motion	2273
38	1	1	0	0	1	1	0	bot	0.314938	0.348967	0.336094	top	left	motion	1738
39	1	0	1	1	0	1	0	bot	0.214579	0.289246	0.496175	bot	left	motion	1973
40	1	1	0	0	1	0	1	bot	0.268206	0.382107	0.349687	bot	square	shape	1456
1	0	0	1	1	0	1	0	bot	0.32	0.35	0.33	bot	green	color	1756
2	0	0	1	0	1	0	1	top	0.76	0.15	0.09	top	green	color	2809
3	0	0	1	1	0	0	1	top	0.87	0.07	0.06	top	green	color	1873
4	0	0	1	1	0	1	0	top	0.87	0.07	0.06	top	green	color	1020
5	0	0	1	1	0	1	0	bot	0.92	0.03	0.05	bot	green	color	1772
6	0	0	1	0	1	1	0	top	0.92	0.03	0.05	top	green	color	1522
7	0	0	1	0	1	0	1	bot	0.98	0.01	0.01	bot	green	color	2107
8	0	0	1	0	1	0	1	top	0.98	0.01	0.01	top	green	color	1354
9	0	1	0	0	1	1	0	bot	0.98	0.01	0.01	top	green	color	1120
10	0	0	1	0	1	1	0	top	0.98	0.01	0.01	top	green	color	752
11	0	0	1	0	1	1	0	bot	0.98	0.01	0.01	bot	green	color	886
12	0	0	1	1	0	1	0	top	0.98	0.01	0.01	top	green	color	803
13	0	0	1	0	1	1	0	bot	0.98	0.01	0.01	bot	green	color	969
14	0	0	1	0	1	1	0	top	0.95	0.03	0.02	top	green	color	1855
15	0	0	1	0	1	1	0	bot	0.979902	9.999e-05	0.019998	bot	green	color	2274
16	0	0	1	0	1	0	1	bot	0.979902	9.999e-05	0.019998	bot	green	color	634
17	0	1	0	0	1	1	0	bot	0.979902	9.999e-05	0.019998	top	green	color	818
18	0	0	1	1	0	1	0	bot	0.979902	9.999e-05	0.019998	bot	green	color	652
19	0	0	1	1	0	0	1	top	0.979902	9.999e-05	0.019998	top	green	color	1003
20	0	0	1	1	0	1	0	top	0.940594	0.039604	0.019802	top	green	color	1872
21	0	0	1	0	1	0	1	top	0.98	0.01	0.01	top	green	color	1738
22	0	0	1	0	1	1	0	bot	0.98	0.01	0.01	bot	green	color	836
23	0	1	0	1	0	1	0	bot	0.98	0.01	0.01	top	green	color	935
24	0	1	0	1	0	0	1	top	0.87	0.04	0.09	bot	green	color	1822
25	0	0	1	0	1	1	0	top	0.89	0.04	0.07	top	green	color	1404
26	0	1	0	0	1	1	0	bot	0.85	0.04	0.11	top	green	color	2290
27	0	0	1	1	0	0	1	bot	0.89	0.05	0.06	bot	green	color	2039
28	0	0	1	0	1	1	0	bot	0.89	0.05	0.06	bot	green	color	785
1	1	1	0	0	1	1	0	top	0.332928	0.332928	0.334145	top	circle	shape	669
2	1	1	0	0	1	1	0	bot	0.332928	0.332928	0.334145	bot	circle	shape	601
3	1	1	0	0	1	1	0	top	0.332928	0.332928	0.334145	top	circle	shape	702
4	1	0	1	0	1	1	0	bot	0.0861651	0.492375	0.42146	bot	circle	shape	2074
5	1	0	1	1	0	1	0	top	0.145091	0.0767778	0.778131	top	circle	shape	2089
6	1	1	0	0	1	1	0	bot	0.0791828	0.0670678	0.853749	bot	circle	shape	1504
7	1	0	1	0	1	1	0	top	0.0791828	0.0670678	0.853749	top	circle	shape	1020
8	1	1	0	1	0	1	0	top	0.0791828	0.0670678	0.853749	top	red	color	753
9	1	1	0	1	0	0	1	bot	0.301244	0.281697	0.417059	bot	red	color	2357
10	1	1	0	1	0	0	1	top	0.301244	0.281697	0.417059	top	red	color	702
11	1	1	0	1	0	0	1	bot	0.304258	0.336185	0.359557	bot	red	color	2691
12	1	1	0	0	1	1	0	bot	0.845494	0.0964231	0.0580833	bot	red	color	3043
13	1	1	0	0	1	0	1	bot	0.772431	0.0912356	0.136333	bot	red	color	2591
14	1	1	0	1	0	1	0	top	0.893363	0.0577478	0.0488894	top	red	color	2055
15	1	1	0	0	1	0	1	top	0.941333	0.0107609	0.0479058	top	red	color	1804
16	1	0	1	0	1	0	1	bot	0.310035	0.367043	0.322922	top	red	color	3226
17	1	1	0	0	1	1	0	bot	0.055207	0.880289	0.0645041	bot	red	color	1739
18	1	0	1	0	1	0	1	bot	0.055207	0.880289	0.0645041	top	red	color	702
19	1	0	1	0	1	1	0	bot	0.055207	0.880289	0.0645041	top	red	color	552
20	1	0	1	1	0	0	1	bot	0.055207	0.880289	0.0645041	top	red	color	902
21	1	1	0	0	1	1	0	bot	0.055207	0.880289	0.0645041	bot	red	color	568
22	1	1	0	1	0	1	0	top	0.359452	0.304498	0.33605	top	red	color	1722
23	1	1	0	1	0	0	1	top	0.383117	0.522722	0.0941617	top	red	color	2207
24	1	1	0	1	0	0	1	bot	0.383117	0.522722	0.0941617	bot	red	color	585
25	1	0	1	0	1	0	1	bot	0.243932	0.428952	0.327116	bot	square	shape	3643
26	1	0	1	1	0	0	1	bot	0.268069	0.422326	0.309605	bot	square	shape	1622
27	1	0	1	0	1	0	1	bot	0.469797	0.0958373	0.434365	bot	square	shape	2641
28	1	1	0	1	0	0	1	bot	0.0440552	0.0398125	0.916132	bot	square	shape	2524
29	1	1	0	1	0	0	1	top	0.0440552	0.0398125	0.916132	top	square	shape	852
30	1	1	0	0	1	0	1	bot	0.0440552	0.0398125	0.916132	bot	square	shape	836
31	1	1	0	1	0	0	1	top	0.0440552	0.0398125	0.916132	top	square	shape	702
32	1	0	1	0	1	0	1	top	0.0440552	0.0398125	0.916132	top	square	shape	635
33	1	0	1	0	1	0	1	bot	0.0441756	0.0441756	0.911649	bot	square	shape	2691
34	1	0	1	0	1	0	1	top	0.0138716	0.0270055	0.959123	bot	left	motion	1539
35	1	1	0	1	0	1	0	top	0.036211	0.0276011	0.936188	top	left	motion	2240
36	1	0	1	1	0	1	0	top	0.127207	0.427929	0.444863	top	left	motion	3309
37	1	0	1	1	0	0	1	bot	0.0515053	0.8958	0.0526948	bot	left	motion	2691
38	1	1	0	0	1	0	1	bot	0.0515053	0.8958	0.0526948	top	left	motion	886
39	1	1	0	1	0	1	0	bot	0.0287028	0.937538	0.0337596	bot	left	motion	1755
40	1	1	0	1	0	1	0	top	0.0287028	0.937538	0.0337596	top	left	motion	736
1	0	1	0	0	1	0	1	top	0.332928	0.332928	0.334145	top	square	shape	886
2	0	0	1	0	1	0	1	bot	0.108657	0.453685	0.437658	bot	square	shape	1755
3	0	1	0	0	1	0	1	bot	0.0489077	0.458912	0.49218	bot	square	shape	2107
4	0	1	0	0	1	1	0	bot	0.00677762	0.96569	0.0275329	top	square	shape	2775
5	0	0	1	0	1	1	0	top	0.00677762	0.96569	0.0275329	bot	square	shape	719
6	0	1	0	1	0	0	1	top	0.00677762	0.96569	0.0275329	top	square	shape	769
7	0	0	1	0	1	0	1	top	0.00677762	0.96569	0.0275329	top	square	shape	785
8	0	1	0	0	1	0	1	bot	0.0268096	0.959029	0.0141614	bot	square	shape	2541
9	0	1	0	1	0	0	1	top	0.0268096	0.959029	0.0141614	top	square	shape	886
10	0	1	0	0	1	0	1	bot	0.00355841	0.966713	0.0297284	bot	square	shape	1654
11	0	1	0	0	1	0	1	top	0.00355841	0.966713	0.0297284	top	square	shape	1120
12	0	1	0	1	0	0	1	bot	0.3507	0.409451	0.239849	bot	square	shape	1287
13	0	0	1	0	1	0	1	bot	0.193744	0.44806	0.358196	bot	square	shape	1555
14	0	0	1	1	0	0	1	top	0.0775502	0.149415	0.773035	top	square	shape	2307
15	0	0	1	0	1	0	1	top	0.122463	0.468499	0.409038	top	square	shape	2039
16	0	0	1	1	0	0	1	top	0.0752114	0.114238	0.810551	top	square	shape	2373
17	0	0	1	0	1	1	0	bot	0.164366	0.38902	0.446614	top	square	shape	2541
18	0	0	1	0	1	0	1	bot	0.0620498	0.448765	0.489186	bot	square	shape	2525
19	0	1	0	1	0	0	1	bot	0.0140103	0.031467	0.954523	bot	square	shape	2541
20	0	0	1	0	1	0	1	top	0.00658673	0.0329843	0.960429	top	square	shape	2525
21	0	0	1	0	1	0	1	bot	0.0046883	0.0180463	0.977265	bot	square	shape	2174
22	0	0	1	1	0	0	1	top	0.0181009	0.0136859	0.968213	top	square	shape	2123
23	0	0	1	0	1	0	1	bot	0.0210765	0.0122528	0.966671	bot	square	shape	970
24	0	1	0	0	1	0	1	top	0.0210765	0.0122528	0.966671	top	square	shape	601
25	0	0	1	1	0	0	1	top	0.0210765	0.0122528	0.966671	top	square	shape	936
26	0	0	1	0	1	0	1	bot	0.0210765	0.0122528	0.966671	bot	square	shape	919
27	0	1	0	1	0	0	1	bot	0.0210765	0.0122528	0.966671	bot	square	shape	852
28	0	0	1	0	1	0	1	bot	0.0210765	0.0122528	0.966671	bot	square	shape	802
29	0	1	0	0	1	0	1	top	0.0210765	0.0122528	0.966671	top	square	shape	785
30	0	1	0	0	1	0	1	bot	0.000256247	0.0225739	0.97717	bot	square	shape	3276
31	0	1	0	0	1	1	0	top	0.000256247	0.0225739	0.97717	bot	square	shape	819
32	0	0	1	1	0	0	1	top	0.0151547	0.0151547	0.969691	top	square	shape	2391
33	0	0	1	0	1	0	1	bot	0.0151547	0.0151547	0.969691	bot	square	shape	870
34	0	1	0	0	1	0	1	top	0.0151547	0.0151547	0.969691	top	square	shape	836
35	0	0	1	1	0	0	1	top	0.0151547	0.0151547	0.969691	top	square	shape	1071
36	0	1	0	1	0	1	0	top	0.0151547	0.0151547	0.969691	bot	square	shape	769
37	0	0	1	1	0	0	1	bot	0.0151547	0.0151547	0.969691	bot	square	shape	785
38	0	1	0	0	1	0	1	bot	0.0151547	0.0151547	0.969691	bot	square	shape	669
39	0	1	0	0	1	1	0	top	0.0151547	0.0151547	0.969691	bot	square	shape	769
40	0	1	0	1	0	0	1	bot	0.0151547	0.0151547	0.969691	bot	square	shape	669
1	1	1	0	1	0	0	1	top	0.332928	0.332928	0.334145	top	left	motion	786
2	1	0	1	0	1	1	0	top	0.332928	0.332928	0.334145	bot	left	motion	1404
3	1	1	0	1	0	1	0	top	0.332928	0.332928	0.334145	top	left	motion	1505
4	1	1	0	0	1	0	1	bot	0.602811	0.225818	0.171372	top	left	motion	2090
5	1	1	0	0	1	0	1	top	0.323679	0.372224	0.304098	bot	left	motion	2557
6	1	0	1	1	0	0	1	top	0.18589	0.529281	0.284829	top	left	motion	3227
7	1	1	0	1	0	1	0	bot	0.62507	0.254715	0.120215	bot	left	motion	2424
8	1	1	0	0	1	0	1	bot	0.878912	0.0458802	0.0752081	top	left	motion	2006
9	1	0	1	0	1	1	0	bot	0.691771	0.125256	0.182973	top	left	motion	2557
10	1	1	0	0	1	1	0	top	0.746966	0.180876	0.0721581	bot	green	color	1706
11	1	1	0	1	0	0	1	top	0.90704	0.0569892	0.0359704	bot	green	color	1990
12	1	0	1	0	1	1	0	top	0.281012	0.437131	0.281857	top	green	color	3294
13	1	0	1	1	0	0	1	bot	0.279514	0.445078	0.275408	bot	green	color	1188
14	1	1	0	1	0	1	0	bot	0.279514	0.445078	0.275408	top	green	color	635
15	1	0	1	1	0	1	0	top	0.160124	0.672171	0.167705	top	green	color	1789
16	1	0	1	1	0	1	0	bot	0.0871298	0.822987	0.0898832	bot	green	color	1689
17	1	1	0	1	0	0	1	bot	0.0751791	0.8597	0.0651209	top	green	color	2207
18	1	0	1	1	0	1	0	bot	0.0257439	0.953305	0.0209508	bot	green	color	2240
19	1	0	1	1	0	1	0	top	0.0257439	0.953305	0.0209508	top	green	color	653
20	1	0	1	0	1	1	0	top	0.282997	0.447978	0.269025	top	green	color	2675
21	1	1	0	1	0	0	1	top	0.266945	0.495141	0.237914	top	square	shape	1823
22	1	1	0	1	0	1	0	top	0.264378	0.497276	0.238346	bot	square	shape	1188
23	1	1	0	0	1	1	0	top	0.32804	0.356356	0.315604	bot	square	shape	1788
24	1	0	1	1	0	0	1	top	0.186998	0.656771	0.156231	top	square	shape	1705
25	1	1	0	1	0	0	1	bot	0.0574289	0.862658	0.0799127	bot	square	shape	2942
26	1	1	0	0	1	1	0	bot	0.513108	0.410503	0.0763894	top	square	shape	3093
27	1	0	1	0	1	0	1	top	0.296716	0.367358	0.335926	top	square	shape	2023
28	1	0	1	1	0	0	1	bot	0.304429	0.346713	0.348859	bot	square	shape	2340
29	1	1	0	0	1	0	1	bot	0.33296	0.327719	0.33932	bot	square	shape	1923
30	1	0	1	1	0	0	1	top	0.33296	0.327719	0.33932	bot	red	color	653
31	1	1	0	0	1	1	0	top	0.33296	0.327719	0.33932	top	red	color	619
32	1	1	0	1	0	1	0	bot	0.33296	0.327719	0.33932	bot	red	color	703
33	1	1	0	1	0	0	1	bot	0.33296	0.327719	0.33932	bot	red	color	651
34	1	0	1	1	0	1	0	top	0.33296	0.327719	0.33932	bot	red	color	534
35	1	1	0	1	0	1	0	bot	0.335555	0.327708	0.336737	bot	red	color	1588
36	1	1	0	1	0	0	1	top	0.674788	0.157984	0.167228	top	red	color	1989
37	1	1	0	1	0	1	0	bot	0.922934	0.0284348	0.048631	bot	red	color	2441
38	1	0	1	1	0	1	0	top	0.234463	0.584583	0.180954	bot	red	color	2207
39	1	1	0	1	0	1	0	bot	0.357185	0.52108	0.121736	bot	red	color	1672
40	1	1	0	1	0	0	1	bot	0.416904	0.516993	0.0661029	bot	red	color	1688
1	0	1	0	1	0	1	0	bot	0.332928	0.332928	0.334145	bot	left	motion	836
2	0	1	0	1	0	1	0	top	0.332928	0.332928	0.334145	top	left	motion	636
3	0	1	0	0	1	1	0	bot	0.452531	0.142965	0.404503	top	left	motion	1839
4	0	1	0	1	0	0	1	bot	0.685263	0.149448	0.165289	bot	left	motion	2307
5	0	1	0	1	0	1	0	top	0.876148	0.0477874	0.0760646	top	left	motion	2441
6	0	1	0	0	1	1	0	bot	0.661636	0.0645411	0.273823	top	left	motion	1538
7	0	1	0	1	0	1	0	top	0.663665	0.0652043	0.271131	top	left	motion	1154
8	0	0	1	0	1	0	1	top	0.734595	0.0673331	0.198072	bot	left	motion	2274
9	0	1	0	1	0	1	0	top	0.78639	0.0667377	0.146873	top	left	motion	1772
10	0	1	0	0	1	0	1	bot	0.938067	0.0247496	0.0371832	top	left	motion	1789
11	0	0	1	1	0	1	0	bot	0.718758	0.0339702	0.247272	bot	left	motion	1956
12	0	0	1	1	0	0	1	top	0.718758	0.0339702	0.247272	top	left	motion	953
13	0	0	1	1	0	0	1	bot	0.659606	0.0638877	0.276507	bot	left	motion	2023
14	0	0	1	1	0	0	1	top	0.586178	0.208996	0.204826	top	left	motion	2407
15	0	1	0	1	0	0	1	bot	0.83974	0.0640545	0.096205	bot	left	motion	1922
16	0	0	1	1	0	1	0	bot	0.327837	0.482718	0.189445	bot	left	motion	1822
17	0	0	1	1	0	0	1	bot	0.100197	0.769218	0.130585	bot	left	motion	1705
18	0	1	0	1	0	1	0	bot	0.0754506	0.864983	0.0595663	bot	left	motion	1773
19	0	0	1	1	0	1	0	top	0.0336913	0.943019	0.0232899	top	left	motion	2073
20	0	1	0	0	1	0	1	top	0.0962636	0.79208	0.111656	bot	left	motion	1705
21	0	0	1	0	1	1	0	bot	0.0935957	0.804936	0.101468	top	left	motion	1170
22	0	0	1	1	0	1	0	bot	0.0248971	0.942913	0.0321898	bot	left	motion	2073
23	0	1	0	1	0	1	0	top	0.0248971	0.942913	0.0321898	top	left	motion	987
24	0	0	1	1	0	0	1	bot	0.0251949	0.947923	0.0268823	bot	left	motion	2541
25	0	0	1	0	1	0	1	top	0.0251949	0.947923	0.0268823	bot	left	motion	1086
26	0	0	1	1	0	0	1	bot	0.0251949	0.947923	0.0268823	bot	left	motion	1052
27	0	1	0	1	0	0	1	bot	0.0251949	0.947923	0.0268823	bot	left	motion	969
28	0	1	0	0	1	0	1	top	0.0251949	0.947923	0.0268823	bot	left	motion	1036
29	0	1	0	1	0	0	1	bot	0.0251949	0.947923	0.0268823	bot	left	motion	1104
30	0	0	1	1	0	0	1	bot	0.0251949	0.947923	0.0268823	bot	left	motion	769
31	0	0	1	1	0	0	1	top	0.0251949	0.947923	0.0268823	top	left	motion	903
32	0	0	1	1	0	0	1	bot	0.0251949	0.947923	0.0268823	bot	left	motion	669
33	0	0	1	1	0	0	1	top	0.0251949	0.947923	0.0268823	top	left	motion	518
34	0	1	0	1	0	0	1	bot	0.0251949	0.947923	0.0268823	bot	left	motion	634
35	0	0	1	1	0	1	0	top	0.0251949	0.947923	0.0268823	top	left	motion	919
36	0	0	1	1	0	0	1	top	0.0251949	0.947923	0.0268823	top	left	motion	569
37	0	1	0	1	0	1	0	bot	0.0251949	0.947923	0.0268823	bot	left	motion	468
38	0	0	1	1	0	1	0	top	0.0251949	0.947923	0.0268823	top	left	motion	601
39	0	0	1	1	0	1	0	bot	0.0251949	0.947923	0.0268823	bot	left	motion	653
40	0	0	1	1	0	1	0	top	0.0251949	0.947923	0.0268823	top	left	motion	536
1	0	1	0	1	0	1	0	bot	0.398827	0.247365	0.353809	bot	circle	shape	2207
2	0	1	0	1	0	0	1	bot	0.745124	0.133277	0.1216	top	circle	shape	2541
3	0	0	1	1	0	0	1	top	0.0960705	0.749839	0.15409	bot	circle	shape	2943
4	0	1	0	1	0	1	0	top	0.0870242	0.828107	0.0848686	top	circle	shape	2691
5	0	0	1	0	1	1	0	bot	0.175046	0.308968	0.515985	bot	circle	shape	3227
6	0	0	1	0	1	1	0	top	0.114369	0.425291	0.460341	top	circle	shape	2608
7	0	1	0	0	1	0	1	top	0.0316838	0.854797	0.113519	bot	circle	shape	2524
8	0	0	1	1	0	1	0	top	0.260575	0.679169	0.0602555	top	circle	shape	2792
9	0	0	1	1	0	1	0	bot	0.515982	0.0578743	0.426143	bot	circle	shape	3495
10	0	0	1	0	1	1	0	top	0.197865	0.0698913	0.732244	top	circle	shape	2843
11	0	1	0	0	1	1	0	bot	0.125539	0.0752752	0.799186	bot	circle	shape	2859
12	0	1	0	1	0	1	0	top	0.0600488	0.223145	0.716807	top	circle	shape	3159
13	0	1	0	0	1	1	0	top	0.0597374	0.216449	0.723814	top	circle	shape	1588
14	0	0	1	1	0	1	0	top	0.0757234	0.10708	0.817197	top	circle	shape	2040
15	0	1	0	0	1	1	0	bot	0.0347494	0.2904	0.674851	bot	circle	shape	2607
16	0	1	0	0	1	0	1	top	0.310227	0.250586	0.439187	bot	circle	shape	3812
17	0	0	1	1	0	0	1	top	0.259866	0.167379	0.572754	bot	circle	shape	3175
18	0	1	0	0	1	0	1	top	0.0980274	0.649365	0.252607	bot	circle	shape	2390
19	0	1	0	0	1	1	0	bot	0.0178398	0.560659	0.421502	bot	circle	shape	2273
20	0	0	1	1	0	1	0	top	0.341978	0.525201	0.132821	top	circle	shape	2507
21	0	1	0	0	1	1	0	top	0.18797	0.473293	0.338737	top	circle	shape	3009
22	0	0	1	0	1	0	1	bot	0.109191	0.424558	0.466251	top	circle	shape	3427
23	0	1	0	0	1	1	0	top	0.0139962	0.818583	0.167421	top	circle	shape	3060
24	0	1	0	1	0	1	0	bot	0.308192	0.468507	0.223301	bot	circle	shape	3678
25	0	1	0	1	0	1	0	top	0.203776	0.156419	0.639805	top	circle	shape	3830
26	0	0	1	0	1	1	0	bot	0.182181	0.0544639	0.763355	bot	circle	shape	2608
27	0	0	1	0	1	1	0	top	0.0393649	0.282627	0.678009	top	circle	shape	3494
28	0	0	1	0	1	1	0	bot	0.0276679	0.14312	0.829212	bot	circle	shape	2291
29	0	1	0	1	0	1	0	bot	0.114108	0.143611	0.74228	bot	circle	shape	2909
30	0	0	1	0	1	1	0	bot	0.00587427	0.312471	0.681655	bot	circle	shape	3878
31	0	0	1	1	0	1	0	top	0.0590316	0.386795	0.554174	top	circle	shape	2023
32	0	1	0	1	0	1	0	bot	0.0932307	0.108659	0.79811	bot	circle	shape	2224
33	0	1	0	1	0	1	0	top	0.0603716	0.0436654	0.895963	top	circle	shape	2541
34	0	0	1	0	1	1	0	top	0.0158505	0.26501	0.71914	top	circle	shape	2140
35	0	0	1	1	0	1	0	bot	0.120277	0.0613729	0.81835	bot	circle	shape	2273
36	0	0	1	0	1	1	0	top	9.99431e-05	0.0342942	0.965606	top	circle	shape	2758
37	0	1	0	0	1	1	0	bot	0.0132645	0.225493	0.761242	bot	circle	shape	2507
38	0	1	0	1	0	1	0	bot	0.111797	0.13042	0.757783	bot	circle	shape	2357
39	0	1	0	1	0	1	0	top	0.09332	0.081479	0.825201	top	circle	shape	2726
40	0	1	0	1	0	1	0	bot	0.0598295	0.0598295	0.880341	bot	circle	shape	2507
1	1	1	0	0	1	1	0	bot	0.33596	0.346287	0.317753	bot	right	motion	2006
2	1	1	0	1	0	0	1	top	0.468463	0.269454	0.262083	bot	right	motion	2825
3	1	0	1	0	1	0	1	top	0.451051	0.409178	0.139771	top	right	motion	3712
4	1	0	1	0	1	0	1	bot	0.450759	0.446173	0.103069	bot	right	motion	2558
5	1	0	1	0	1	1	0	top	0.530542	0.43098	0.0384775	top	right	motion	2826
6	1	0	1	0	1	0	1	bot	0.33897	0.624129	0.0369004	bot	right	motion	3326
7	1	1	0	0	1	0	1	bot	0.151419	0.732401	0.116181	bot	right	motion	3025
8	1	1	0	0	1	1	0	top	0.0635937	0.649002	0.287404	top	right	motion	3026
9	1	1	0	1	0	1	0	bot	0.0608585	0.519775	0.419366	bot	circle	shape	2273
10	1	1	0	0	1	1	0	bot	0.0527743	0.519653	0.427572	bot	circle	shape	1872
11	1	1	0	0	1	1	0	top	0.0440546	0.7206	0.235346	top	circle	shape	1922
12	1	0	1	0	1	1	0	top	0.0193885	0.676691	0.30392	top	circle	shape	2608
13	1	1	0	0	1	1	0	bot	0.00934389	0.82555	0.165106	bot	circle	shape	2976
14	1	0	1	1	0	1	0	bot	0.00158077	0.818723	0.179696	bot	circle	shape	NaN
15	1	0	1	1	0	1	0	top	0.0481626	0.729943	0.221895	top	circle	shape	2893
16	1	1	0	0	1	0	1	top	0.0424428	0.557598	0.399959	bot	circle	shape	2875
17	1	1	0	0	1	0	1	bot	0.0972058	0.286305	0.616489	bot	right	motion	NaN
18	1	1	0	0	1	0	1	top	0.0393385	0.649541	0.311121	top	right	motion	1888
19	1	1	0	0	1	0	1	bot	0.0158809	0.534789	0.44933	bot	right	motion	1956
20	1	0	1	0	1	0	1	top	0.0305489	0.498967	0.470484	top	right	motion	2609
21	1	0	1	0	1	0	1	bot	0.0235109	0.561798	0.414691	bot	right	motion	1973
22	1	1	0	0	1	0	1	top	0.0427074	0.396853	0.560439	top	right	motion	2473
23	1	0	1	0	1	0	1	bot	0.0427074	0.396853	0.560439	bot	right	motion	368
24	1	1	0	0	1	1	0	top	0.034376	0.652583	0.313041	top	right	motion	2023
25	1	0	1	0	1	1	0	top	0.0284358	0.752757	0.218807	top	green	color	2525
26	1	1	0	0	1	1	0	bot	0.0607981	0.807195	0.132007	top	green	color	2657
27	1	0	1	0	1	0	1	bot	0.0607981	0.807195	0.132007	bot	green	color	669
28	1	1	0	0	1	0	1	top	0.0437864	0.886404	0.0698099	bot	green	color	1722
29	1	1	0	1	0	0	1	top	0.0518428	0.64981	0.298347	bot	green	color	2525
30	1	0	1	1	0	1	0	top	0.0518428	0.64981	0.298347	top	green	color	1705
31	1	1	0	0	1	0	1	top	0.0324451	0.860779	0.106776	bot	green	color	1989
32	1	1	0	0	1	1	0	top	0.0285061	0.84413	0.127364	bot	green	color	1889
33	1	0	1	0	1	1	0	bot	0.0250325	0.788297	0.18667	bot	green	color	2156
34	1	0	1	0	1	1	0	top	0.0261681	0.863223	0.110609	top	green	color	2189
35	1	0	1	0	1	1	0	bot	0.0261681	0.863223	0.110609	bot	green	color	2474
36	1	0	1	1	0	1	0	bot	0.238755	0.727527	0.0337177	bot	green	color	2875
37	1	1	0	1	0	1	0	bot	0.278937	0.671726	0.0493369	bot	circle	shape	2993
38	1	1	0	1	0	1	0	top	0.627049	0.337072	0.0358786	top	circle	shape	2323
39	1	1	0	0	1	1	0	top	0.568386	0.0410314	0.390583	top	circle	shape	3042
40	1	1	0	1	0	0	1	top	0.663914	0.0466231	0.289463	bot	circle	shape	2774
1	1	1	0	1	0	0	1	top	0.33614	0.359121	0.304739	top	left	motion	1922
2	1	1	0	1	0	0	1	bot	0.619809	0.0325229	0.347668	bot	left	motion	2809
3	1	1	0	1	0	0	1	top	0.708733	0.291167	9.999e-05	top	left	motion	3694
4	1	0	1	0	1	1	0	top	0.539052	0.0570486	0.4039	bot	left	motion	2842
5	1	1	0	0	1	0	1	top	0.341239	0.0531647	0.605596	bot	left	motion	1637
6	1	1	0	0	1	0	1	bot	0.068228	0.312397	0.619375	top	left	motion	3360
7	1	0	1	1	0	1	0	bot	0.401748	0.560156	0.0380962	bot	left	motion	2625
8	1	1	0	1	0	1	0	top	0.517211	0.428718	0.0540708	top	left	motion	2992
9	1	1	0	1	0	0	1	bot	0.492405	0.469757	0.0378381	bot	left	motion	3443
10	1	0	1	1	0	0	1	top	0.301072	0.663259	0.0356688	top	square	shape	2673
11	1	1	0	0	1	0	1	top	0.166894	0.142233	0.690873	top	square	shape	3344
12	1	0	1	1	0	1	0	top	0.42842	0.494511	0.0770686	bot	square	shape	3361
13	1	0	1	0	1	0	1	top	0.0804675	0.399481	0.520051	top	square	shape	3862
14	1	1	0	0	1	1	0	top	0.0804675	0.399481	0.520051	bot	square	shape	1605
15	1	1	0	1	0	1	0	bot	0.258707	0.691862	0.0494305	top	square	shape	3510
16	1	0	1	1	0	0	1	bot	0.303009	0.432365	0.264626	bot	square	shape	3461
17	1	0	1	1	0	1	0	top	0.0522598	0.602007	0.345733	bot	square	shape	2107
18	1	1	0	1	0	0	1	top	0.0887033	0.722465	0.188832	top	square	shape	2893
19	1	1	0	1	0	1	0	top	0.245352	0.720454	0.0341943	bot	square	shape	1990
20	1	0	1	0	1	1	0	bot	0.745482	0.164055	0.0904627	top	square	shape	2541
21	1	0	1	0	1	0	1	top	0.701709	0.0959935	0.202298	top	green	color	2391
22	1	0	1	0	1	1	0	top	0.746617	0.0871524	0.16623	top	green	color	2140
23	1	0	1	0	1	0	1	top	0.587594	0.374844	0.037562	top	green	color	1939
24	1	0	1	1	0	0	1	bot	0.808987	0.140766	0.0502474	bot	green	color	3677
25	1	0	1	0	1	0	1	top	0.867662	0.0611207	0.0712177	top	green	color	2424
26	1	1	0	0	1	1	0	top	0.53597	0.326697	0.137333	bot	green	color	3293
27	1	0	1	0	1	1	0	bot	0.560879	0.386085	0.0530364	bot	green	color	1873
28	1	0	1	1	0	0	1	bot	0.816489	0.0746485	0.108862	bot	green	color	2391
29	1	0	1	0	1	1	0	top	0.816489	0.0746485	0.108862	bot	left	motion	NaN
30	1	0	1	1	0	0	1	top	0.862026	0.069022	0.0689524	top	left	motion	2039
31	1	0	1	0	1	0	1	bot	0.807609	0.039479	0.152912	top	left	motion	1521
32	1	1	0	1	0	1	0	bot	0.616371	0.100107	0.283522	bot	left	motion	3478
33	1	1	0	1	0	0	1	bot	0.625804	0.0455561	0.328639	bot	left	motion	2307
34	1	0	1	1	0	0	1	bot	0.785443	0.154257	0.0603004	bot	left	motion	2708
35	1	1	0	1	0	0	1	top	0.590152	0.372774	0.0370746	top	left	motion	2607
36	1	0	1	1	0	1	0	bot	0.590152	0.372774	0.0370746	bot	left	motion	2256
37	1	0	1	0	1	0	1	bot	0.676647	0.0759277	0.247425	bot	square	shape	3193
38	1	0	1	1	0	0	1	bot	0.927363	0.0408842	0.031753	bot	square	shape	3126
39	1	0	1	0	1	1	0	top	0.897265	0.0362279	0.066507	bot	square	shape	1772
40	1	1	0	0	1	1	0	bot	0.604586	0.297292	0.0981224	top	square	shape	3795
1	0	0	1	1	0	0	1	bot	0.332928	0.332928	0.334145	bot	square	shape	953
2	0	0	1	1	0	0	1	top	0.592011	0.221087	0.186902	top	square	shape	2441
3	0	1	0	0	1	0	1	top	0.135306	0.204157	0.660537	top	square	shape	2975
4	0	0	1	0	1	0	1	bot	0.157563	0.191667	0.65077	bot	square	shape	1838
5	0	1	0	1	0	0	1	bot	0.168591	0.125727	0.705682	bot	square	shape	1471
6	0	1	0	0	1	0	1	bot	0.102955	0.0912833	0.805762	bot	square	shape	1137
7	0	0	1	1	0	1	0	bot	0.0884201	0.274808	0.636772	top	square	shape	3043
8	0	1	0	0	1	1	0	top	0.108591	0.127336	0.764073	bot	square	shape	1973
9	0	0	1	1	0	0	1	top	0.185797	0.182444	0.631758	top	square	shape	2356
10	0	0	1	0	1	0	1	bot	0.426156	0.519122	0.0547219	bot	square	shape	3310
11	0	1	0	1	0	1	0	bot	0.389961	0.533529	0.0765103	top	square	shape	2557
12	0	1	0	0	1	0	1	bot	0.20263	0.341108	0.456262	bot	square	shape	2224
13	0	1	0	0	1	0	1	top	0.077484	0.522925	0.399591	top	square	shape	2374
14	0	0	1	0	1	0	1	top	0.0296176	0.668718	0.301664	top	square	shape	1839
15	0	0	1	0	1	0	1	bot	0.0635937	0.649002	0.287404	bot	square	shape	3259
16	0	1	0	1	0	1	0	bot	0.0500531	0.551123	0.398824	top	square	shape	1889
17	0	0	1	0	1	0	1	bot	0.0797005	0.517242	0.403058	bot	square	shape	2624
18	0	1	0	0	1	0	1	top	0.0281381	0.640247	0.331615	top	square	shape	2056
19	0	1	0	0	1	1	0	bot	0.0460809	0.812767	0.141152	top	square	shape	1872
20	0	1	0	0	1	0	1	top	0.0288031	0.882748	0.0884489	top	square	shape	2558
21	0	1	0	0	1	0	1	bot	0.0200341	0.86585	0.114116	bot	square	shape	2675
22	0	0	1	1	0	0	1	top	0.307666	0.656161	0.0361724	top	square	shape	2206
23	0	0	1	1	0	0	1	bot	0.634297	0.314339	0.0513647	bot	square	shape	2156
24	0	1	0	1	0	0	1	bot	0.284324	0.27865	0.437026	bot	square	shape	2892
25	0	1	0	0	1	0	1	top	0.0596579	0.561225	0.379117	top	square	shape	2090
26	0	0	1	1	0	0	1	top	0.0284541	0.457242	0.514304	top	square	shape	2574
27	0	0	1	0	1	0	1	bot	0.539222	0.0108331	0.449945	bot	square	shape	3177
28	0	1	0	1	0	1	0	bot	0.0309098	0.954179	0.0149115	top	square	shape	3460
29	0	1	0	1	0	1	0	top	0.405085	0.485566	0.109349	bot	square	shape	3060
30	0	1	0	0	1	0	1	top	0.029861	0.621246	0.348893	top	square	shape	2374
31	0	1	0	1	0	0	1	top	0.0365383	0.28257	0.680892	top	square	shape	1672
32	0	1	0	1	0	0	1	bot	0.0325069	0.238646	0.728847	bot	square	shape	1271
33	0	0	1	1	0	0	1	top	0.0814977	0.0933415	0.825161	top	square	shape	2424
34	0	1	0	1	0	0	1	bot	0.0659771	0.0659771	0.868046	bot	square	shape	1855
35	0	1	0	0	1	0	1	top	0.0839361	0.071904	0.84416	top	square	shape	1956
36	0	1	0	1	0	1	0	top	0.0191745	0.442423	0.538403	bot	square	shape	1722
37	0	0	1	0	1	0	1	top	0.0137074	0.209275	0.777018	top	square	shape	1722
38	0	0	1	1	0	0	1	bot	0.0748785	0.098624	0.826497	bot	square	shape	2775
39	0	0	1	0	1	0	1	bot	0.0473356	0.114975	0.83769	bot	square	shape	2374
40	0	1	0	0	1	1	0	bot	0.0556854	0.552021	0.392294	top	square	shape	2324
1	0	0	1	1	0	1	0	top	0.340664	0.400174	0.259163	top	green	color	1555
2	0	0	1	0	1	1	0	top	0.185167	0.376212	0.438621	top	green	color	1137
3	0	0	1	1	0	1	0	bot	0.468531	0.0879759	0.443493	bot	green	color	2457
4	0	1	0	1	0	0	1	bot	0.674139	0.0560475	0.269813	top	green	color	2557
5	0	1	0	1	0	0	1	top	0.535815	0.387695	0.0764901	bot	green	color	2792
6	0	0	1	1	0	1	0	top	0.562969	0.0542998	0.382732	top	green	color	2490
7	0	0	1	0	1	0	1	top	0.778768	0.0516171	0.169615	top	green	color	2541
8	0	0	1	1	0	1	0	bot	0.796065	0.0471536	0.156781	bot	green	color	NaN
9	0	1	0	1	0	1	0	top	0.704728	0.121286	0.173987	bot	green	color	2223
10	0	0	1	1	0	0	1	bot	0.673932	0.06233	0.263738	bot	green	color	1889
11	0	0	1	0	1	0	1	bot	0.802492	0.0506687	0.146839	bot	green	color	2574
12	0	1	0	1	0	0	1	top	0.536057	0.0485528	0.415391	bot	green	color	2792
13	0	1	0	0	1	0	1	top	0.234851	0.255956	0.509193	bot	green	color	2257
14	0	0	1	0	1	1	0	top	0.679051	0.060927	0.260022	top	green	color	2976
15	0	0	1	0	1	0	1	bot	0.790488	0.0510392	0.158473	bot	green	color	2023
16	0	1	0	1	0	1	0	bot	0.630407	0.0827999	0.286793	top	green	color	2708
17	0	0	1	1	0	1	0	top	0.779927	0.130192	0.0898813	top	green	color	2241
18	0	0	1	0	1	1	0	bot	0.718406	0.214739	0.0668549	bot	green	color	3443
19	0	0	1	1	0	0	1	bot	0.778999	0.114007	0.106994	bot	green	color	2240
20	0	0	1	0	1	0	1	bot	0.813198	0.0138346	0.172968	bot	green	color	2107
21	0	0	1	1	0	1	0	bot	0.898571	0.0495528	0.0518764	bot	green	color	2290
22	0	0	1	0	1	0	1	bot	0.713496	0.0546007	0.231903	bot	green	color	2541
23	0	0	1	1	0	0	1	top	0.864374	0.0467085	0.088917	top	green	color	2240
24	0	1	0	1	0	1	0	bot	0.706368	0.111651	0.181982	top	green	color	2457
25	0	0	1	0	1	1	0	top	0.635936	0.291719	0.0723446	top	green	color	2307
26	0	0	1	0	1	0	1	top	0.898562	0.079335	0.0221026	top	green	color	1855
27	0	0	1	1	0	0	1	top	0.869783	0.0429149	0.0873021	top	green	color	1789
28	0	0	1	0	1	0	1	bot	0.802859	0.0475281	0.149613	bot	green	color	2274
29	0	0	1	1	0	0	1	top	0.969098	0.0187203	0.0121815	top	green	color	2743
30	0	0	1	0	1	0	1	bot	0.898051	0.0327096	0.0692391	bot	green	color	2692
31	0	1	0	0	1	1	0	bot	0.861353	0.0485973	0.0900494	top	green	color	1806
32	0	0	1	0	1	0	1	bot	0.820294	0.0361001	0.143606	bot	green	color	2207
33	0	0	1	1	0	1	0	top	0.903006	0.0325054	0.0644884	top	green	color	1838
34	0	1	0	0	1	0	1	top	0.882819	0.0288054	0.0883758	bot	green	color	1505
35	0	0	1	0	1	1	0	bot	0.938524	0.0210146	0.0404617	bot	green	color	1505
36	0	0	1	1	0	1	0	bot	0.913912	0.0251429	0.0609452	bot	green	color	2257
37	0	0	1	0	1	1	0	top	0.956643	0.0288572	0.0144996	top	green	color	2190
38	0	0	1	1	0	1	0	bot	0.966538	0.0207268	0.0127351	bot	green	color	1755
39	0	1	0	1	0	0	1	bot	0.838821	0.0555474	0.105632	top	green	color	2308
40	0	0	1	0	1	1	0	bot	0.901098	0.0475923	0.0513095	bot	green	color	2190
1	1	1	0	1	0	1	0	bot	0.455169	0.334779	0.210052	bot	circle	shape	2106
2	1	1	0	0	1	0	1	top	0.738121	0.114407	0.147472	bot	circle	shape	1788
3	1	1	0	0	1	0	1	bot	0.841241	0.080977	0.0777823	top	circle	shape	1438
4	1	0	1	1	0	0	1	bot	0.638153	0.0881412	0.273706	top	circle	shape	1538
5	1	1	0	0	1	1	0	bot	0.812199	0.0492364	0.138565	bot	circle	shape	1454
6	1	1	0	1	0	1	0	top	0.849654	0.0478738	0.102472	top	circle	shape	1672
7	1	0	1	0	1	1	0	bot	0.731456	0.107147	0.161397	bot	circle	shape	2156
8	1	0	1	0	1	1	0	top	0.47543	0.0801157	0.444454	top	circle	shape	2959
9	1	1	0	1	0	0	1	top	0.852145	0.0303724	0.117483	top	left	motion	2273
10	1	1	0	0	1	1	0	top	0.724623	0.0694787	0.205898	bot	left	motion	2357
11	1	1	0	0	1	0	1	bot	0.766739	0.0698859	0.163375	top	left	motion	2892
12	1	0	1	0	1	1	0	bot	0.676999	0.224276	0.0987249	top	left	motion	2490
13	1	0	1	1	0	0	1	bot	0.58549	0.377203	0.0373074	bot	left	motion	1755
14	1	1	0	1	0	0	1	top	0.862892	0.11161	0.0254981	top	left	motion	2591
15	1	0	1	1	0	0	1	bot	0.458222	0.487726	0.0540523	bot	left	motion	2757
16	1	0	1	0	1	0	1	bot	0.205423	0.609534	0.185044	top	left	motion	NaN
17	1	1	0	0	1	1	0	bot	0.6857	0.0857813	0.228519	bot	red	color	2658
18	1	0	1	0	1	1	0	top	0.435061	0.269607	0.295331	bot	red	color	3160
19	1	1	0	0	1	1	0	bot	0.523791	0.437796	0.0384127	bot	red	color	2140
20	1	0	1	1	0	0	1	bot	0.543197	0.127722	0.329082	top	red	color	2256
21	1	1	0	0	1	1	0	bot	0.744847	0.255054	9.999e-05	bot	red	color	2123
22	1	1	0	1	0	1	0	top	0.802903	0.111551	0.0855458	top	red	color	2675
23	1	1	0	0	1	1	0	bot	0.737461	0.230118	0.0324211	bot	red	color	2373
24	1	0	1	0	1	0	1	bot	0.498878	0.446702	0.0544199	top	red	color	2574
25	1	1	0	1	0	0	1	bot	0.67562	0.246185	0.0781953	bot	red	color	1521
26	1	1	0	1	0	1	0	top	0.779532	0.12598	0.0944877	top	red	color	2358
27	1	1	0	0	1	1	0	top	0.836094	0.0810103	0.0828956	top	red	color	1120
28	1	1	0	1	0	1	0	bot	0.796636	0.0545355	0.148828	bot	red	color	2122
29	1	0	1	0	1	1	0	bot	0.495627	0.0357073	0.468666	top	red	color	1454
30	1	1	0	0	1	0	1	top	0.729701	0.0481467	0.222153	top	red	color	2457
31	1	0	1	1	0	1	0	top	0.46461	0.132799	0.402591	bot	red	color	2239
32	1	1	0	0	1	1	0	top	0.492848	0.048874	0.458278	top	red	color	2624
33	1	1	0	1	0	0	1	top	0.837745	0.0321917	0.130063	top	red	color	2408
34	1	1	0	0	1	0	1	bot	0.837745	0.0321917	0.130063	bot	red	color	1872
35	1	0	1	0	1	0	1	top	0.46482	0.496498	0.0386821	top	right	motion	3293
36	1	0	1	0	1	0	1	bot	0.318735	0.629557	0.0517079	bot	right	motion	1337
37	1	0	1	0	1	1	0	top	0.238995	0.713236	0.0477686	top	right	motion	1956
38	1	0	1	0	1	0	1	bot	0.0836079	0.893698	0.0226945	bot	right	motion	2358
39	1	0	1	1	0	1	0	bot	0.774531	0.194766	0.030703	top	right	motion	3360
40	1	1	0	0	1	1	0	bot	0.544647	0.210794	0.244558	bot	right	motion	1939
1	0	0	1	1	0	0	1	top	0.330605	0.335831	0.333564	top	square	shape	2290
2	0	0	1	1	0	0	1	bot	0.333215	0.335822	0.330963	bot	square	shape	986
3	0	0	1	1	0	1	0	bot	0.582335	0.417565	9.999e-05	top	square	shape	2241
4	0	0	1	0	1	0	1	bot	0.624818	0.102584	0.272598	bot	square	shape	3060
5	0	1	0	0	1	0	1	top	0.468631	0.074798	0.456571	top	square	shape	2658
6	0	1	0	1	0	1	0	top	0.468631	0.074798	0.456571	bot	square	shape	1754
7	0	0	1	1	0	1	0	top	0.645781	0.168093	0.186125	bot	square	shape	2975
8	0	1	0	1	0	0	1	top	0.638114	0.191545	0.170341	top	square	shape	2072
9	0	1	0	0	1	0	1	top	0.312289	0.147603	0.540108	top	square	shape	3226
10	0	1	0	0	1	1	0	bot	0.330149	0.23374	0.43611	top	square	shape	2006
11	0	0	1	1	0	1	0	bot	0.330149	0.23374	0.43611	top	square	shape	1188
12	0	0	1	1	0	0	1	bot	0.343454	0.31725	0.339296	bot	square	shape	1370
13	0	1	0	0	1	0	1	bot	0.343454	0.31725	0.339296	bot	square	shape	886
14	0	0	1	1	0	1	0	bot	0.430116	0.370311	0.199573	top	square	shape	1923
15	0	1	0	1	0	1	0	top	0.266239	0.580612	0.153149	bot	square	shape	1822
16	0	1	0	1	0	1	0	bot	0.177731	0.658973	0.163295	top	square	shape	1605
17	0	1	0	0	1	0	1	top	0.175625	0.661743	0.162632	top	square	shape	1638
18	0	1	0	1	0	0	1	top	0.174741	0.666626	0.158633	top	square	shape	1488
19	0	0	1	1	0	1	0	top	0.121197	0.755241	0.123562	bot	square	shape	1287
20	0	0	1	1	0	0	1	bot	0.121197	0.755241	0.123562	bot	square	shape	668
21	0	1	0	1	0	0	1	top	0.0572579	0.883075	0.0596675	top	square	shape	1739
22	0	1	0	0	1	0	1	bot	0.0789633	0.843769	0.0772672	bot	square	shape	1555
23	0	0	1	1	0	1	0	bot	0.0710068	0.854555	0.0744378	top	square	shape	785
24	0	0	1	1	0	0	1	bot	0.0710068	0.854555	0.0744378	bot	square	shape	869
25	0	0	1	0	1	0	1	bot	0.105541	0.794302	0.100157	bot	square	shape	2173
26	0	1	0	1	0	0	1	top	0.105541	0.794302	0.100157	top	square	shape	719
27	0	0	1	0	1	0	1	top	0.14097	0.721529	0.1375	top	square	shape	1488
28	0	1	0	1	0	0	1	bot	0.106535	0.688156	0.205309	bot	square	shape	3076
29	0	0	1	0	1	0	1	bot	0.0891179	0.677435	0.233447	bot	square	shape	1906
30	0	1	0	0	1	1	0	bot	0.089932	0.679439	0.230629	top	square	shape	836
31	0	0	1	1	0	0	1	bot	0.0665752	0.549969	0.383455	bot	square	shape	2641
32	0	1	0	1	0	0	1	bot	0.0226658	0.496856	0.480479	bot	square	shape	3477
33	0	1	0	0	1	0	1	top	0.00675767	0.440939	0.552304	top	square	shape	1905
34	0	0	1	0	1	0	1	bot	0.0642378	0.363423	0.572339	bot	square	shape	2106
35	0	1	0	1	0	1	0	bot	0.0663679	0.368182	0.565451	top	square	shape	936
36	0	0	1	0	1	1	0	bot	0.0657554	0.373079	0.561166	top	square	shape	1605
37	0	1	0	1	0	0	1	bot	0.062989	0.373217	0.563794	bot	square	shape	1955
38	0	0	1	1	0	0	1	top	0.0626941	0.375656	0.56165	top	square	shape	870
39	0	1	0	0	1	0	1	top	0.0454437	0.240489	0.714067	top	square	shape	2759
40	0	1	0	0	1	0	1	bot	0.0523637	0.23324	0.714396	bot	square	shape	1237
1	1	1	0	1	0	0	1	bot	0.332928	0.332928	0.334145	bot	red	color	736
2	1	1	0	1	0	1	0	top	0.469301	0.45335	0.0773495	top	red	color	2609
3	1	0	1	0	1	1	0	top	0.395964	0.42434	0.179696	bot	red	color	3025
4	1	0	1	1	0	0	1	top	0.395964	0.42434	0.179696	bot	red	color	2023
5	1	0	1	0	1	0	1	bot	0.339538	0.367414	0.293048	top	red	color	1606
6	1	1	0	1	0	0	1	top	0.256946	0.253981	0.489073	top	red	color	1990
7	1	1	0	1	0	0	1	bot	0.256946	0.253981	0.489073	bot	red	color	1203
8	1	1	0	0	1	0	1	top	0.256946	0.253981	0.489073	top	right	motion	1119
9	1	0	1	0	1	0	1	bot	0.223041	0.197412	0.579548	bot	right	motion	2608
10	1	0	1	0	1	1	0	top	0.228977	0.219591	0.551431	top	right	motion	1972
11	1	0	1	0	1	0	1	bot	0.21455	0.211362	0.574088	bot	right	motion	2039
12	1	1	0	1	0	1	0	bot	0.292287	0.324866	0.382847	top	right	motion	2156
13	1	0	1	0	1	0	1	bot	0.289474	0.330121	0.380405	bot	right	motion	652
14	1	1	0	0	1	1	0	bot	0.224562	0.453542	0.321896	bot	right	motion	1922
15	1	0	1	0	1	1	0	bot	0.224353	0.503507	0.272141	bot	right	motion	1271
16	1	1	0	0	1	1	0	bot	0.181993	0.581527	0.23648	bot	right	motion	1788
17	1	0	1	0	1	0	1	bot	0.105095	0.734233	0.160673	bot	green	color	2324
18	1	0	1	0	1	0	1	top	0.115742	0.740221	0.144037	top	green	color	1454
19	1	0	1	1	0	0	1	bot	0.171479	0.638623	0.189899	bot	green	color	1188
20	1	1	0	0	1	1	0	bot	0.184811	0.42436	0.390828	top	green	color	1672
21	1	1	0	1	0	1	0	top	0.253922	0.329254	0.416825	bot	green	color	2207
22	1	0	1	1	0	1	0	bot	0.159942	0.348069	0.491989	bot	green	color	1488
23	1	0	1	1	0	0	1	top	0.127548	0.4139	0.458552	top	green	color	1790
24	1	0	1	1	0	1	0	bot	0.18427	0.464352	0.351377	bot	green	color	1938
25	1	0	1	1	0	1	0	top	0.226016	0.465471	0.308513	top	green	color	1672
26	1	0	1	1	0	0	1	bot	0.226303	0.554628	0.219068	bot	left	motion	3193
27	1	1	0	0	1	0	1	bot	0.245558	0.505353	0.249088	top	left	motion	1722
28	1	1	0	0	1	0	1	top	0.298662	0.478323	0.223016	bot	left	motion	2475
29	1	1	0	0	1	0	1	bot	0.177876	0.321898	0.500226	top	left	motion	1905
30	1	1	0	0	1	0	1	top	0.310958	0.236076	0.452966	bot	left	motion	2240
31	1	1	0	1	0	1	0	top	0.573509	0.198117	0.228374	top	left	motion	1872
32	1	0	1	0	1	0	1	top	0.395941	0.298581	0.305478	bot	left	motion	4013
33	1	1	0	0	1	1	0	top	0.380705	0.335349	0.283946	bot	left	motion	2943
34	1	1	0	0	1	1	0	bot	0.348668	0.338391	0.312942	top	left	motion	1772
35	1	1	0	1	0	1	0	top	0.280931	0.208467	0.510602	bot	green	color	2709
36	1	0	1	1	0	0	1	bot	0.280931	0.208467	0.510602	bot	green	color	1237
37	1	0	1	0	1	0	1	top	0.292839	0.270142	0.43702	top	green	color	2157
38	1	1	0	0	1	1	0	bot	0.22744	0.182167	0.590393	top	green	color	2608
39	1	0	1	1	0	1	0	bot	0.288588	0.142184	0.569229	bot	green	color	1638
40	1	0	1	0	1	1	0	top	0.27303	0.140649	0.586321	top	green	color	1271
1	0	1	0	1	0	0	1	top	0.330605	0.335831	0.333564	top	square	shape	1203
2	0	0	1	1	0	0	1	bot	0.234521	0.356609	0.408869	bot	square	shape	1388
3	0	0	1	1	0	1	0	top	0.243356	0.55794	0.198704	bot	square	shape	2708
4	0	1	0	1	0	0	1	bot	0.221365	0.567686	0.210949	bot	square	shape	2908
5	0	1	0	0	1	0	1	top	0.13504	0.448381	0.416578	top	square	shape	2657
6	0	0	1	1	0	0	1	top	0.134994	0.446083	0.418923	top	square	shape	919
7	0	1	0	0	1	0	1	top	0.099909	0.338662	0.561429	top	square	shape	2056
8	0	1	0	0	1	0	1	bot	0.140222	0.275723	0.584055	bot	square	shape	1555
9	0	0	1	0	1	0	1	bot	0.105739	0.13567	0.758591	bot	square	shape	1889
10	0	1	0	0	1	0	1	bot	0.0445577	0.0734413	0.882001	bot	square	shape	2625
11	0	0	1	1	0	0	1	bot	0.0322824	0.0408435	0.926874	bot	square	shape	1521
12	0	0	1	0	1	0	1	top	0.0322824	0.0408435	0.926874	top	square	shape	735
13	0	0	1	1	0	0	1	bot	0.0322824	0.0408435	0.926874	bot	square	shape	535
14	0	1	0	1	0	0	1	top	0.0322824	0.0408435	0.926874	top	square	shape	752
15	0	1	0	0	1	0	1	bot	0.0322824	0.0408435	0.926874	bot	square	shape	635
16	0	0	1	0	1	0	1	top	0.0322824	0.0408435	0.926874	top	square	shape	786
[truncated: 3,264 more rows]
